# Supplementary material for: Genome-based classification of micromonosporae with a focus on their biotechnological and ecological potential
Source: Sci Rep. 2018 Jan 11;8:525. doi: 10.1038/s41598-017-17392-0 (PMC5765111; doi:10.1038/s41598-017-17392-0)
Supplement: Supplementary file 2 — Table S2 [file 41598_2017_17392_MOESM2_ESM.xlsx]

## Sheet: Genomic features
Supplementary Table 2. P-values from tip permutation test of Micromonospora features respect to phylogenomics.
Character	Name	P
1	Number of proteins	0.4667
2	Genes with Signal P	0.1116
3	G+C content from descriptions	0.0002
4	G+C content from genome	0.3731
5	Genome size (bp)	0.2106
6	Number of Coding Bases	0.1868
7	Number of Genes	0.119
8	Number of Pseudogenes	0.4434
9	Number of RNA	0.3854
10	Number of genes with function	0.0739
11	Number of genes in COGs	0.0254
12	Number of genes in Pfam	0.1442
13	Number of genes with signal peptide	0.5291
14	Transmembrane genes	0.1602
15	Biocluster type from antiSMASH	0.305
16	Number of CRISPR	0.3593

## Sheet: COG categories
Supplementary Table 2. P-values from tip permutation test of Micromonospora features respect to phylogenomics.
Character	Name	P
1	E	0.0406
2	G	0.028
3	D	0.9265
4	N	0.1683
5	M	0.0037
6	B	0.5715
7	H	0.3326
8	Z	0.0358
9	V	0.2203
10	C	0.6042
11	W	0.7311
12	S	0.332
13	R	0.2725
14	P	0.292
15	U	0.9475
16	I	0.003
17	X	0.4295
18	F	0.7699
19	O	0.6232
20	A	NA
21	L	0.6473
22	Q	0.206
23	T	0.7713
24	K	0.5104
25	J	0.8457
26	-	0.3549

## Sheet: Biocluster type
Supplementary Table 2. P-values from tip permutation test of Micromonospora features respect to phylogenomics.
Character	Name	P
1	Amglyc cycl	0.7555
2	Aminocoumarin-NRPS-nucleoside-t1PKS	NA
3	Arylpolyene	0.8354
4	Arylpolyene-NRPS	0.9893
5	Arylpolyene-PKS	0.9505
6	Betalactam	NA
7	Betalactam-NRPS	NA
8	Betalactam-NRPS-PKS	NA
9	Bacteriocin	0.9095
10	Bacteriocin-NRPS-PKS	NA
11	Bacteriocin-PKS	NA
12	Bacteriocin-terpene	0.9392
13	Butyrolactone-Lassopeptide	NA
14	Butyrolactone-NRPS-PKS	NA
15	Butyrolactone-PKS	0.9045
16	Ectoine	NA
17	Fused	NA
18	Indole	0.9468
19	Ladderane-PKS	NA
20	Ladderane-Otherks-T1pks-Oligosaccharide-Nrps-Lantipeptide-Amglyc cycl	NA
21	Lantipeptide	0.2767
22	Lantipeptide-Bacteriocin	0.9841
23	Lantipeptide-Fused	NA
24	Lantipeptide-NRPS	0.7543
25	Lantipeptide-NRPS-PKS	0.9602
26	Lantipeptide-NRPS-nucleoside-PKS	0.9501
27	Lantipeptide-PKS	NA
28	Lantipeptide-PKS-thiopeptide	0.9837
29	Lantipeptide-NRPS-siderophores-PKS	0.9834
30	Lantipeptide-NRPS-thiopeptide	NA
31	Lantipeptide-terpene	NA
32	Lantipeptide-thiopeptide	0.8401
33	Lassopeptide	0.754
34	Lassopeptide-NRPS	NA
35	Linaridin	0.9847
36	NRPS	0.2364
37	NRPS-PKS	0.1911
38	NRPS-PKS-Linaridin	NA
39	NRPS-oligosacharide-terpene	0.9013
40	NRPS-oligosacharide-PKS-terpene	0.9536
41	NRPS-siderophore	NA
42	NRPS-siderophore-PKS	0.8423
43	Nucleoside	NA
44	Nucleoside-PKS	NA
45	Nucleoside-phosphoglycolipid-PKS	NA
46	Nucleoside-phosphoglycolipid	NA
47	Oligosacharide	0.9815
48	Oligosacharide-PKS	0.8943
49	Phenazine-Indole	0.9843
50	PKS T1	0.3465
51	PKS T2	0.7267
52	PKS T3	0.8529
53	PKS transAT	NA
54	PKS-terpene	NA
55	Resorcinol	NA
56	Siderophore	0.9193
57	Siderophore-PKS	NA
58	Terpene	0.5815
59	Thiopeptide	NA
60	Others	0.5505
61	Total	0.3057

## Sheet: 16S_rRNA
Supplementary Table 2. P-values from tip permutation test of Micromonospora features respect to phylogenomics.
Character	Name	P
1	16S-1	NA
2	16S-2	NA
3	16S-3	NA
4	16S-4	NA
5	16S-5	NA
6	16S-6	NA
7	16S-7	NA
8	16S-8	NA
9	16S-9	NA
10	16S-10	NA
11	16S-11	NA
12	16S-12	NA
13	16S-13	NA
14	16S-14	NA
15	16S-15	NA
16	16S-16	NA
17	16S-17	NA
18	16S-18	NA
19	16S-19	NA
20	16S-20	NA
21	16S-21	NA
22	16S-22	NA
23	16S-23	NA
24	16S-24	NA
25	16S-25	NA
26	16S-26	NA
27	16S-27	NA
28	16S-28	NA
29	16S-29	NA
30	16S-30	NA
31	16S-31	NA
32	16S-32	NA
33	16S-33	NA
34	16S-34	NA
35	16S-35	NA
36	16S-36	NA
37	16S-37	NA
38	16S-38	NA
39	16S-39	NA
40	16S-40	NA
41	16S-41	NA
42	16S-42	NA
43	16S-43	NA
44	16S-44	NA
45	16S-45	NA
46	16S-46	NA
47	16S-47	NA
48	16S-48	NA
49	16S-49	NA
50	16S-50	NA
51	16S-51	NA
52	16S-52	NA
53	16S-53	NA
54	16S-54	NA
55	16S-55	NA
56	16S-56	NA
57	16S-57	NA
58	16S-58	NA
59	16S-59	NA
60	16S-60	NA
61	16S-61	NA
62	16S-62	NA
63	16S-63	NA
64	16S-64	NA
65	16S-65	NA
66	16S-66	NA
67	16S-67	NA
68	16S-68	NA
69	16S-69	NA
70	16S-70	NA
71	16S-71	NA
72	16S-72	NA
73	16S-73	NA
74	16S-74	NA
75	16S-75	NA
76	16S-76	NA
77	16S-77	NA
78	16S-78	NA
79	16S-79	NA
80	16S-80	NA
81	16S-81	NA
82	16S-82	NA
83	16S-83	NA
84	16S-84	NA
85	16S-85	NA
86	16S-86	NA
87	16S-87	NA
88	16S-88	NA
89	16S-89	NA
90	16S-90	NA
91	16S-91	NA
92	16S-92	NA
93	16S-93	NA
94	16S-94	NA
95	16S-95	NA
96	16S-96	NA
97	16S-97	NA
98	16S-98	NA
99	16S-99	NA
100	16S-100	NA
101	16S-101	NA
102	16S-102	NA
103	16S-103	NA
104	16S-104	NA
105	16S-105	NA
106	16S-106	NA
107	16S-107	NA
108	16S-108	NA
109	16S-109	NA
110	16S-110	NA
111	16S-111	NA
112	16S-112	NA
113	16S-113	NA
114	16S-114	NA
115	16S-115	NA
116	16S-116	NA
117	16S-117	NA
118	16S-118	NA
119	16S-119	NA
120	16S-120	NA
121	16S-121	NA
122	16S-122	NA
123	16S-123	NA
124	16S-124	NA
125	16S-125	NA
126	16S-126	NA
127	16S-127	NA
128	16S-128	NA
129	16S-129	NA
130	16S-130	NA
131	16S-131	NA
132	16S-132	NA
133	16S-133	0.4604
134	16S-134	NA
135	16S-135	0.7528
136	16S-136	NA
137	16S-137	NA
138	16S-138	NA
139	16S-139	NA
140	16S-140	NA
141	16S-141	NA
142	16S-142	NA
143	16S-143	NA
144	16S-144	NA
145	16S-145	NA
146	16S-146	NA
147	16S-147	NA
148	16S-148	NA
149	16S-149	NA
150	16S-150	NA
151	16S-151	0.678
152	16S-152	0.678
153	16S-153	NA
154	16S-154	NA
155	16S-155	NA
156	16S-156	NA
157	16S-157	NA
158	16S-158	NA
159	16S-159	0.678
160	16S-160	NA
161	16S-161	NA
162	16S-162	NA
163	16S-163	NA
164	16S-164	NA
165	16S-165	NA
166	16S-166	NA
167	16S-167	NA
168	16S-168	NA
169	16S-169	NA
170	16S-170	NA
171	16S-171	NA
172	16S-172	NA
173	16S-173	0.8947
174	16S-174	NA
175	16S-175	NA
176	16S-176	NA
177	16S-177	NA
178	16S-178	0.0385
179	16S-179	0.4106
180	16S-180	NA
181	16S-181	NA
182	16S-182	0.8427
183	16S-183	0.4889
184	16S-184	0.7555
185	16S-185	0.8226
186	16S-186	0.9424
187	16S-187	0.7718
188	16S-188	0.7205
189	16S-189	NA
190	16S-190	NA
191	16S-191	NA
192	16S-192	NA
193	16S-193	NA
194	16S-194	NA
195	16S-195	0.4831
196	16S-196	0.8953
197	16S-197	NA
198	16S-198	0.9056
199	16S-199	0.973
200	16S-200	0.6134
201	16S-201	0.2495
202	16S-202	NA
203	16S-203	NA
204	16S-204	NA
205	16S-205	NA
206	16S-206	NA
207	16S-207	NA
208	16S-208	NA
209	16S-209	NA
210	16S-210	NA
211	16S-211	NA
212	16S-212	NA
213	16S-213	NA
214	16S-214	NA
215	16S-215	NA
216	16S-216	NA
217	16S-217	NA
218	16S-218	NA
219	16S-219	NA
220	16S-220	NA
221	16S-221	NA
222	16S-222	0.4604
223	16S-223	NA
224	16S-224	NA
225	16S-225	NA
226	16S-226	NA
227	16S-227	NA
228	16S-228	NA
229	16S-229	NA
230	16S-230	NA
231	16S-231	NA
232	16S-232	NA
233	16S-233	NA
234	16S-234	NA
235	16S-235	NA
236	16S-236	NA
237	16S-237	NA
238	16S-238	NA
239	16S-239	NA
240	16S-240	NA
241	16S-241	NA
242	16S-242	NA
243	16S-243	NA
244	16S-244	NA
245	16S-245	NA
246	16S-246	NA
247	16S-247	NA
248	16S-248	NA
249	16S-249	NA
250	16S-250	NA
251	16S-251	NA
252	16S-252	NA
253	16S-253	NA
254	16S-254	NA
255	16S-255	NA
256	16S-256	NA
257	16S-257	NA
258	16S-258	NA
259	16S-259	NA
260	16S-260	NA
261	16S-261	NA
262	16S-262	NA
263	16S-263	NA
264	16S-264	NA
265	16S-265	NA
266	16S-266	NA
267	16S-267	NA
268	16S-268	NA
269	16S-269	NA
270	16S-270	NA
271	16S-271	NA
272	16S-272	NA
273	16S-273	NA
274	16S-274	NA
275	16S-275	NA
276	16S-276	NA
277	16S-277	NA
278	16S-278	NA
279	16S-279	NA
280	16S-280	NA
281	16S-281	NA
282	16S-282	NA
283	16S-283	NA
284	16S-284	NA
285	16S-285	NA
286	16S-286	NA
287	16S-287	NA
288	16S-288	NA
289	16S-289	NA
290	16S-290	NA
291	16S-291	NA
292	16S-292	NA
293	16S-293	NA
294	16S-294	NA
295	16S-295	NA
296	16S-296	NA
297	16S-297	NA
298	16S-298	NA
299	16S-299	NA
300	16S-300	NA
301	16S-301	NA
302	16S-302	NA
303	16S-303	NA
304	16S-304	NA
305	16S-305	NA
306	16S-306	NA
307	16S-307	NA
308	16S-308	NA
309	16S-309	NA
310	16S-310	NA
311	16S-311	NA
312	16S-312	NA
313	16S-313	NA
314	16S-314	NA
315	16S-315	NA
316	16S-316	NA
317	16S-317	NA
318	16S-318	NA
319	16S-319	NA
320	16S-320	NA
321	16S-321	NA
322	16S-322	NA
323	16S-323	NA
324	16S-324	NA
325	16S-325	NA
326	16S-326	NA
327	16S-327	NA
328	16S-328	NA
329	16S-329	NA
330	16S-330	NA
331	16S-331	NA
332	16S-332	NA
333	16S-333	NA
334	16S-334	NA
335	16S-335	NA
336	16S-336	NA
337	16S-337	NA
338	16S-338	NA
339	16S-339	NA
340	16S-340	NA
341	16S-341	NA
342	16S-342	NA
343	16S-343	NA
344	16S-344	NA
345	16S-345	NA
346	16S-346	NA
347	16S-347	NA
348	16S-348	NA
349	16S-349	NA
350	16S-350	NA
351	16S-351	NA
352	16S-352	NA
353	16S-353	NA
354	16S-354	NA
355	16S-355	NA
356	16S-356	NA
357	16S-357	NA
358	16S-358	NA
359	16S-359	NA
360	16S-360	NA
361	16S-361	NA
362	16S-362	NA
363	16S-363	NA
364	16S-364	NA
365	16S-365	NA
366	16S-366	NA
367	16S-367	NA
368	16S-368	NA
369	16S-369	NA
370	16S-370	NA
371	16S-371	NA
372	16S-372	NA
373	16S-373	NA
374	16S-374	NA
375	16S-375	NA
376	16S-376	NA
377	16S-377	NA
378	16S-378	NA
379	16S-379	NA
380	16S-380	NA
381	16S-381	NA
382	16S-382	NA
383	16S-383	NA
384	16S-384	NA
385	16S-385	NA
386	16S-386	NA
387	16S-387	NA
388	16S-388	NA
389	16S-389	NA
390	16S-390	NA
391	16S-391	NA
392	16S-392	NA
393	16S-393	NA
394	16S-394	NA
395	16S-395	NA
396	16S-396	NA
397	16S-397	NA
398	16S-398	NA
399	16S-399	NA
400	16S-400	NA
401	16S-401	NA
402	16S-402	NA
403	16S-403	NA
404	16S-404	NA
405	16S-405	NA
406	16S-406	NA
407	16S-407	NA
408	16S-408	NA
409	16S-409	NA
410	16S-410	NA
411	16S-411	NA
412	16S-412	NA
413	16S-413	NA
414	16S-414	NA
415	16S-415	NA
416	16S-416	NA
417	16S-417	NA
418	16S-418	NA
419	16S-419	NA
420	16S-420	NA
421	16S-421	NA
422	16S-422	NA
423	16S-423	NA
424	16S-424	NA
425	16S-425	NA
426	16S-426	NA
427	16S-427	NA
428	16S-428	NA
429	16S-429	NA
430	16S-430	NA
431	16S-431	NA
432	16S-432	NA
433	16S-433	NA
434	16S-434	NA
435	16S-435	NA
436	16S-436	NA
437	16S-437	NA
438	16S-438	NA
439	16S-439	NA
440	16S-440	NA
441	16S-441	NA
442	16S-442	NA
443	16S-443	NA
444	16S-444	NA
445	16S-445	NA
446	16S-446	NA
447	16S-447	NA
448	16S-448	NA
449	16S-449	NA
450	16S-450	NA
451	16S-451	NA
452	16S-452	NA
453	16S-453	NA
454	16S-454	NA
455	16S-455	0.9568
456	16S-456	0.8281
457	16S-457	NA
458	16S-458	NA
459	16S-459	NA
460	16S-460	NA
461	16S-461	NA
462	16S-462	NA
463	16S-463	NA
464	16S-464	NA
465	16S-465	NA
466	16S-466	NA
467	16S-467	NA
468	16S-468	NA
469	16S-469	NA
470	16S-470	NA
471	16S-471	NA
472	16S-472	NA
473	16S-473	NA
474	16S-474	NA
475	16S-475	NA
476	16S-476	NA
477	16S-477	NA
478	16S-478	NA
479	16S-479	NA
480	16S-480	NA
481	16S-481	0.7492
482	16S-482	NA
483	16S-483	NA
484	16S-484	NA
485	16S-485	NA
486	16S-486	NA
487	16S-487	NA
488	16S-488	NA
489	16S-489	NA
490	16S-490	NA
491	16S-491	NA
492	16S-492	NA
493	16S-493	NA
494	16S-494	NA
495	16S-495	NA
496	16S-496	NA
497	16S-497	NA
498	16S-498	NA
499	16S-499	NA
500	16S-500	NA
501	16S-501	NA
502	16S-502	NA
503	16S-503	NA
504	16S-504	NA
505	16S-505	NA
506	16S-506	NA
507	16S-507	NA
508	16S-508	NA
509	16S-509	NA
510	16S-510	NA
511	16S-511	NA
512	16S-512	NA
513	16S-513	NA
514	16S-514	NA
515	16S-515	NA
516	16S-516	NA
517	16S-517	NA
518	16S-518	NA
519	16S-519	NA
520	16S-520	NA
521	16S-521	NA
522	16S-522	0.7492
523	16S-523	NA
524	16S-524	NA
525	16S-525	NA
526	16S-526	NA
527	16S-527	NA
528	16S-528	NA
529	16S-529	NA
530	16S-530	NA
531	16S-531	NA
532	16S-532	NA
533	16S-533	NA
534	16S-534	NA
535	16S-535	NA
536	16S-536	NA
537	16S-537	NA
538	16S-538	NA
539	16S-539	NA
540	16S-540	NA
541	16S-541	NA
542	16S-542	NA
543	16S-543	NA
544	16S-544	NA
545	16S-545	NA
546	16S-546	NA
547	16S-547	NA
548	16S-548	NA
549	16S-549	NA
550	16S-550	NA
551	16S-551	NA
552	16S-552	NA
553	16S-553	NA
554	16S-554	NA
555	16S-555	NA
556	16S-556	NA
557	16S-557	NA
558	16S-558	NA
559	16S-559	NA
560	16S-560	NA
561	16S-561	NA
562	16S-562	NA
563	16S-563	NA
564	16S-564	NA
565	16S-565	NA
566	16S-566	NA
567	16S-567	NA
568	16S-568	NA
569	16S-569	NA
570	16S-570	NA
571	16S-571	NA
572	16S-572	NA
573	16S-573	NA
574	16S-574	NA
575	16S-575	NA
576	16S-576	NA
577	16S-577	NA
578	16S-578	NA
579	16S-579	NA
580	16S-580	NA
581	16S-581	NA
582	16S-582	0.6576
583	16S-583	NA
584	16S-584	NA
585	16S-585	NA
586	16S-586	NA
587	16S-587	NA
588	16S-588	NA
589	16S-589	NA
590	16S-590	NA
591	16S-591	0.5232
592	16S-592	0.6576
593	16S-593	NA
594	16S-594	0.6576
595	16S-595	0.2485
596	16S-596	NA
597	16S-597	NA
598	16S-598	NA
599	16S-599	NA
600	16S-600	NA
601	16S-601	NA
602	16S-602	NA
603	16S-603	0.0815
604	16S-604	0.6576
605	16S-605	NA
606	16S-606	0.6576
607	16S-607	0.5232
608	16S-608	NA
609	16S-609	NA
610	16S-610	NA
611	16S-611	NA
612	16S-612	NA
613	16S-613	NA
614	16S-614	0.6576
615	16S-615	NA
616	16S-616	NA
617	16S-617	NA
618	16S-618	NA
619	16S-619	NA
620	16S-620	NA
621	16S-621	NA
622	16S-622	NA
623	16S-623	NA
624	16S-624	NA
625	16S-625	NA
626	16S-626	NA
627	16S-627	NA
628	16S-628	NA
629	16S-629	NA
630	16S-630	NA
631	16S-631	NA
632	16S-632	NA
633	16S-633	NA
634	16S-634	NA
635	16S-635	NA
636	16S-636	NA
637	16S-637	NA
638	16S-638	NA
639	16S-639	NA
640	16S-640	NA
641	16S-641	NA
642	16S-642	NA
643	16S-643	NA
644	16S-644	NA
645	16S-645	NA
646	16S-646	NA
647	16S-647	NA
648	16S-648	NA
649	16S-649	NA
650	16S-650	NA
651	16S-651	NA
652	16S-652	NA
653	16S-653	NA
654	16S-654	NA
655	16S-655	NA
656	16S-656	NA
657	16S-657	NA
658	16S-658	NA
659	16S-659	NA
660	16S-660	NA
661	16S-661	NA
662	16S-662	NA
663	16S-663	NA
664	16S-664	NA
665	16S-665	NA
666	16S-666	NA
667	16S-667	NA
668	16S-668	NA
669	16S-669	NA
670	16S-670	NA
671	16S-671	NA
672	16S-672	NA
673	16S-673	NA
674	16S-674	NA
675	16S-675	NA
676	16S-676	NA
677	16S-677	NA
678	16S-678	NA
679	16S-679	NA
680	16S-680	NA
681	16S-681	NA
682	16S-682	NA
683	16S-683	NA
684	16S-684	NA
685	16S-685	NA
686	16S-686	NA
687	16S-687	NA
688	16S-688	NA
689	16S-689	NA
690	16S-690	NA
691	16S-691	NA
692	16S-692	NA
693	16S-693	NA
694	16S-694	NA
695	16S-695	NA
696	16S-696	NA
697	16S-697	NA
698	16S-698	NA
699	16S-699	NA
700	16S-700	NA
701	16S-701	0.9489
702	16S-702	NA
703	16S-703	NA
704	16S-704	NA
705	16S-705	NA
706	16S-706	NA
707	16S-707	NA
708	16S-708	NA
709	16S-709	NA
710	16S-710	NA
711	16S-711	NA
712	16S-712	0.9489
713	16S-713	NA
714	16S-714	NA
715	16S-715	NA
716	16S-716	NA
717	16S-717	NA
718	16S-718	NA
719	16S-719	NA
720	16S-720	NA
721	16S-721	NA
722	16S-722	NA
723	16S-723	NA
724	16S-724	NA
725	16S-725	NA
726	16S-726	NA
727	16S-727	NA
728	16S-728	NA
729	16S-729	NA
730	16S-730	NA
731	16S-731	NA
732	16S-732	NA
733	16S-733	NA
734	16S-734	NA
735	16S-735	NA
736	16S-736	NA
737	16S-737	NA
738	16S-738	NA
739	16S-739	NA
740	16S-740	NA
741	16S-741	NA
742	16S-742	NA
743	16S-743	NA
744	16S-744	NA
745	16S-745	NA
746	16S-746	NA
747	16S-747	NA
748	16S-748	NA
749	16S-749	NA
750	16S-750	NA
751	16S-751	NA
752	16S-752	NA
753	16S-753	NA
754	16S-754	NA
755	16S-755	NA
756	16S-756	NA
757	16S-757	NA
758	16S-758	NA
759	16S-759	NA
760	16S-760	NA
761	16S-761	NA
762	16S-762	NA
763	16S-763	NA
764	16S-764	NA
765	16S-765	NA
766	16S-766	NA
767	16S-767	NA
768	16S-768	NA
769	16S-769	NA
770	16S-770	NA
771	16S-771	NA
772	16S-772	NA
773	16S-773	NA
774	16S-774	NA
775	16S-775	NA
776	16S-776	NA
777	16S-777	NA
778	16S-778	NA
779	16S-779	NA
780	16S-780	NA
781	16S-781	NA
782	16S-782	NA
783	16S-783	NA
784	16S-784	NA
785	16S-785	NA
786	16S-786	NA
787	16S-787	NA
788	16S-788	NA
789	16S-789	NA
790	16S-790	NA
791	16S-791	NA
792	16S-792	NA
793	16S-793	NA
794	16S-794	NA
795	16S-795	NA
796	16S-796	NA
797	16S-797	NA
798	16S-798	NA
799	16S-799	NA
800	16S-800	NA
801	16S-801	NA
802	16S-802	NA
803	16S-803	NA
804	16S-804	NA
805	16S-805	NA
806	16S-806	NA
807	16S-807	NA
808	16S-808	NA
809	16S-809	NA
810	16S-810	NA
811	16S-811	NA
812	16S-812	NA
813	16S-813	NA
814	16S-814	NA
815	16S-815	NA
816	16S-816	NA
817	16S-817	NA
818	16S-818	NA
819	16S-819	NA
820	16S-820	NA
821	16S-821	NA
822	16S-822	NA
823	16S-823	NA
824	16S-824	NA
825	16S-825	NA
826	16S-826	NA
827	16S-827	NA
828	16S-828	NA
829	16S-829	NA
830	16S-830	NA
831	16S-831	0.9492
832	16S-832	0.5744
833	16S-833	NA
834	16S-834	NA
835	16S-835	NA
836	16S-836	NA
837	16S-837	NA
838	16S-838	NA
839	16S-839	NA
840	16S-840	NA
841	16S-841	NA
842	16S-842	NA
843	16S-843	NA
844	16S-844	NA
845	16S-845	NA
846	16S-846	NA
847	16S-847	NA
848	16S-848	NA
849	16S-849	NA
850	16S-850	NA
851	16S-851	NA
852	16S-852	NA
853	16S-853	NA
854	16S-854	NA
855	16S-855	NA
856	16S-856	NA
857	16S-857	NA
858	16S-858	NA
859	16S-859	NA
860	16S-860	NA
861	16S-861	NA
862	16S-862	NA
863	16S-863	NA
864	16S-864	NA
865	16S-865	NA
866	16S-866	NA
867	16S-867	NA
868	16S-868	NA
869	16S-869	NA
870	16S-870	NA
871	16S-871	NA
872	16S-872	NA
873	16S-873	NA
874	16S-874	NA
875	16S-875	NA
876	16S-876	NA
877	16S-877	NA
878	16S-878	NA
879	16S-879	NA
880	16S-880	NA
881	16S-881	NA
882	16S-882	NA
883	16S-883	NA
884	16S-884	NA
885	16S-885	NA
886	16S-886	NA
887	16S-887	NA
888	16S-888	NA
889	16S-889	NA
890	16S-890	NA
891	16S-891	NA
892	16S-892	NA
893	16S-893	NA
894	16S-894	NA
895	16S-895	NA
896	16S-896	NA
897	16S-897	NA
898	16S-898	NA
899	16S-899	NA
900	16S-900	NA
901	16S-901	NA
902	16S-902	NA
903	16S-903	NA
904	16S-904	NA
905	16S-905	NA
906	16S-906	NA
907	16S-907	NA
908	16S-908	NA
909	16S-909	NA
910	16S-910	NA
911	16S-911	NA
912	16S-912	NA
913	16S-913	NA
914	16S-914	NA
915	16S-915	NA
916	16S-916	NA
917	16S-917	NA
918	16S-918	NA
919	16S-919	NA
920	16S-920	NA
921	16S-921	NA
922	16S-922	NA
923	16S-923	NA
924	16S-924	NA
925	16S-925	NA
926	16S-926	NA
927	16S-927	NA
928	16S-928	NA
929	16S-929	NA
930	16S-930	NA
931	16S-931	NA
932	16S-932	NA
933	16S-933	NA
934	16S-934	NA
935	16S-935	NA
936	16S-936	NA
937	16S-937	NA
938	16S-938	NA
939	16S-939	NA
940	16S-940	NA
941	16S-941	NA
942	16S-942	NA
943	16S-943	NA
944	16S-944	NA
945	16S-945	NA
946	16S-946	NA
947	16S-947	NA
948	16S-948	NA
949	16S-949	NA
950	16S-950	NA
951	16S-951	NA
952	16S-952	NA
953	16S-953	NA
954	16S-954	NA
955	16S-955	NA
956	16S-956	NA
957	16S-957	NA
958	16S-958	NA
959	16S-959	NA
960	16S-960	NA
961	16S-961	NA
962	16S-962	NA
963	16S-963	NA
964	16S-964	NA
965	16S-965	NA
966	16S-966	NA
967	16S-967	NA
968	16S-968	NA
969	16S-969	NA
970	16S-970	NA
971	16S-971	NA
972	16S-972	NA
973	16S-973	NA
974	16S-974	NA
975	16S-975	NA
976	16S-976	NA
977	16S-977	NA
978	16S-978	NA
979	16S-979	NA
980	16S-980	0.9851
981	16S-981	NA
982	16S-982	NA
983	16S-983	NA
984	16S-984	NA
985	16S-985	0.9851
986	16S-986	NA
987	16S-987	NA
988	16S-988	NA
989	16S-989	0.9851
990	16S-990	NA
991	16S-991	0.2401
992	16S-992	0.284
993	16S-993	0.8069
994	16S-994	NA
995	16S-995	NA
996	16S-996	NA
997	16S-997	NA
998	16S-998	NA
999	16S-999	NA
1000	16S-1000	NA
1001	16S-1001	NA
1002	16S-1002	0.5132
1003	16S-1003	0.2334
1004	16S-1004	0.2401
1005	16S-1005	NA
1006	16S-1006	NA
1007	16S-1007	NA
1008	16S-1008	NA
1009	16S-1009	NA
1010	16S-1010	NA
1011	16S-1011	NA
1012	16S-1012	NA
1013	16S-1013	NA
1014	16S-1014	NA
1015	16S-1015	NA
1016	16S-1016	NA
1017	16S-1017	0.9851
1018	16S-1018	NA
1019	16S-1019	NA
1020	16S-1020	NA
1021	16S-1021	NA
1022	16S-1022	0.9851
1023	16S-1023	NA
1024	16S-1024	NA
1025	16S-1025	NA
1026	16S-1026	NA
1027	16S-1027	NA
1028	16S-1028	NA
1029	16S-1029	NA
1030	16S-1030	NA
1031	16S-1031	NA
1032	16S-1032	NA
1033	16S-1033	NA
1034	16S-1034	NA
1035	16S-1035	NA
1036	16S-1036	NA
1037	16S-1037	NA
1038	16S-1038	NA
1039	16S-1039	NA
1040	16S-1040	NA
1041	16S-1041	NA
1042	16S-1042	NA
1043	16S-1043	NA
1044	16S-1044	NA
1045	16S-1045	NA
1046	16S-1046	NA
1047	16S-1047	NA
1048	16S-1048	NA
1049	16S-1049	NA
1050	16S-1050	NA
1051	16S-1051	NA
1052	16S-1052	NA
1053	16S-1053	NA
1054	16S-1054	NA
1055	16S-1055	NA
1056	16S-1056	NA
1057	16S-1057	NA
1058	16S-1058	NA
1059	16S-1059	NA
1060	16S-1060	NA
1061	16S-1061	NA
1062	16S-1062	NA
1063	16S-1063	NA
1064	16S-1064	NA
1065	16S-1065	NA
1066	16S-1066	NA
1067	16S-1067	NA
1068	16S-1068	NA
1069	16S-1069	NA
1070	16S-1070	NA
1071	16S-1071	NA
1072	16S-1072	NA
1073	16S-1073	NA
1074	16S-1074	NA
1075	16S-1075	NA
1076	16S-1076	NA
1077	16S-1077	NA
1078	16S-1078	NA
1079	16S-1079	NA
1080	16S-1080	NA
1081	16S-1081	NA
1082	16S-1082	NA
1083	16S-1083	NA
1084	16S-1084	NA
1085	16S-1085	NA
1086	16S-1086	NA
1087	16S-1087	NA
1088	16S-1088	NA
1089	16S-1089	NA
1090	16S-1090	NA
1091	16S-1091	NA
1092	16S-1092	NA
1093	16S-1093	NA
1094	16S-1094	NA
1095	16S-1095	NA
1096	16S-1096	NA
1097	16S-1097	NA
1098	16S-1098	NA
1099	16S-1099	NA
1100	16S-1100	NA
1101	16S-1101	NA
1102	16S-1102	NA
1103	16S-1103	NA
1104	16S-1104	NA
1105	16S-1105	NA
1106	16S-1106	NA
1107	16S-1107	NA
1108	16S-1108	NA
1109	16S-1109	NA
1110	16S-1110	NA
1111	16S-1111	NA
1112	16S-1112	NA
1113	16S-1113	NA
1114	16S-1114	NA
1115	16S-1115	NA
1116	16S-1116	0.986
1117	16S-1117	NA
1118	16S-1118	NA
1119	16S-1119	NA
1120	16S-1120	NA
1121	16S-1121	NA
1122	16S-1122	NA
1123	16S-1123	NA
1124	16S-1124	NA
1125	16S-1125	NA
1126	16S-1126	NA
1127	16S-1127	NA
1128	16S-1128	NA
1129	16S-1129	NA
1130	16S-1130	NA
1131	16S-1131	NA
1132	16S-1132	NA
1133	16S-1133	NA
1134	16S-1134	NA
1135	16S-1135	NA
1136	16S-1136	NA
1137	16S-1137	NA
1138	16S-1138	NA
1139	16S-1139	NA
1140	16S-1140	NA
1141	16S-1141	NA
1142	16S-1142	NA
1143	16S-1143	NA
1144	16S-1144	NA
1145	16S-1145	NA
1146	16S-1146	NA
1147	16S-1147	NA
1148	16S-1148	NA
1149	16S-1149	NA
1150	16S-1150	NA
1151	16S-1151	NA
1152	16S-1152	NA
1153	16S-1153	NA
1154	16S-1154	NA
1155	16S-1155	NA
1156	16S-1156	NA
1157	16S-1157	NA
1158	16S-1158	NA
1159	16S-1159	NA
1160	16S-1160	NA
1161	16S-1161	NA
1162	16S-1162	NA
1163	16S-1163	NA
1164	16S-1164	NA
1165	16S-1165	NA
1166	16S-1166	NA
1167	16S-1167	NA
1168	16S-1168	NA
1169	16S-1169	NA
1170	16S-1170	NA
1171	16S-1171	NA
1172	16S-1172	NA
1173	16S-1173	NA
1174	16S-1174	NA
1175	16S-1175	NA
1176	16S-1176	NA
1177	16S-1177	NA
1178	16S-1178	NA
1179	16S-1179	NA
1180	16S-1180	NA
1181	16S-1181	NA
1182	16S-1182	NA
1183	16S-1183	NA
1184	16S-1184	NA
1185	16S-1185	NA
1186	16S-1186	NA
1187	16S-1187	NA
1188	16S-1188	NA
1189	16S-1189	NA
1190	16S-1190	NA
1191	16S-1191	NA
1192	16S-1192	NA
1193	16S-1193	NA
1194	16S-1194	NA
1195	16S-1195	NA
1196	16S-1196	NA
1197	16S-1197	NA
1198	16S-1198	NA
1199	16S-1199	NA
1200	16S-1200	NA
1201	16S-1201	NA
1202	16S-1202	NA
1203	16S-1203	NA
1204	16S-1204	NA
1205	16S-1205	NA
1206	16S-1206	NA
1207	16S-1207	NA
1208	16S-1208	NA
1209	16S-1209	NA
1210	16S-1210	NA
1211	16S-1211	NA
1212	16S-1212	NA
1213	16S-1213	NA
1214	16S-1214	NA
1215	16S-1215	NA
1216	16S-1216	NA
1217	16S-1217	NA
1218	16S-1218	NA
1219	16S-1219	NA
1220	16S-1220	NA
1221	16S-1221	NA
1222	16S-1222	NA
1223	16S-1223	NA
1224	16S-1224	NA
1225	16S-1225	NA
1226	16S-1226	NA
1227	16S-1227	NA
1228	16S-1228	NA
1229	16S-1229	NA
1230	16S-1230	NA
1231	16S-1231	NA
1232	16S-1232	NA
1233	16S-1233	NA
1234	16S-1234	NA
1235	16S-1235	NA
1236	16S-1236	0.9846
1237	16S-1237	NA
1238	16S-1238	NA
1239	16S-1239	NA
1240	16S-1240	NA
1241	16S-1241	NA
1242	16S-1242	NA
1243	16S-1243	NA
1244	16S-1244	NA
1245	16S-1245	NA
1246	16S-1246	NA
1247	16S-1247	NA
1248	16S-1248	NA
1249	16S-1249	NA
1250	16S-1250	NA
1251	16S-1251	NA
1252	16S-1252	NA
1253	16S-1253	NA
1254	16S-1254	NA
1255	16S-1255	NA
1256	16S-1256	NA
1257	16S-1257	NA
1258	16S-1258	NA
1259	16S-1259	NA
1260	16S-1260	NA
1261	16S-1261	NA
1262	16S-1262	NA
1263	16S-1263	NA
1264	16S-1264	NA
1265	16S-1265	NA
1266	16S-1266	NA
1267	16S-1267	NA
1268	16S-1268	NA
1269	16S-1269	NA
1270	16S-1270	NA
1271	16S-1271	NA
1272	16S-1272	NA
1273	16S-1273	NA
1274	16S-1274	NA
1275	16S-1275	NA
1276	16S-1276	NA
1277	16S-1277	NA
1278	16S-1278	NA
1279	16S-1279	NA
1280	16S-1280	NA
1281	16S-1281	NA
1282	16S-1282	NA
1283	16S-1283	NA
1284	16S-1284	NA
1285	16S-1285	NA
1286	16S-1286	NA
1287	16S-1287	NA
1288	16S-1288	NA
1289	16S-1289	NA
1290	16S-1290	NA
1291	16S-1291	NA
1292	16S-1292	NA
1293	16S-1293	NA
1294	16S-1294	NA
1295	16S-1295	NA
1296	16S-1296	NA
1297	16S-1297	NA
1298	16S-1298	NA
1299	16S-1299	NA
1300	16S-1300	NA
1301	16S-1301	NA
1302	16S-1302	NA
1303	16S-1303	NA
1304	16S-1304	NA
1305	16S-1305	NA
1306	16S-1306	NA
1307	16S-1307	NA
1308	16S-1308	NA
1309	16S-1309	NA
1310	16S-1310	NA
1311	16S-1311	NA
1312	16S-1312	NA
1313	16S-1313	NA
1314	16S-1314	NA
1315	16S-1315	NA
1316	16S-1316	NA
1317	16S-1317	NA
1318	16S-1318	NA
1319	16S-1319	NA
1320	16S-1320	NA
1321	16S-1321	NA
1322	16S-1322	NA
1323	16S-1323	NA
1324	16S-1324	NA
1325	16S-1325	NA
1326	16S-1326	NA
1327	16S-1327	NA
1328	16S-1328	NA
1329	16S-1329	NA
1330	16S-1330	NA
1331	16S-1331	NA
1332	16S-1332	NA
1333	16S-1333	NA
1334	16S-1334	NA
1335	16S-1335	NA
1336	16S-1336	NA
1337	16S-1337	NA
1338	16S-1338	NA
1339	16S-1339	NA
1340	16S-1340	NA
1341	16S-1341	NA
1342	16S-1342	NA
1343	16S-1343	NA
1344	16S-1344	NA
1345	16S-1345	NA
1346	16S-1346	NA
1347	16S-1347	NA
1348	16S-1348	NA
1349	16S-1349	NA
1350	16S-1350	NA
1351	16S-1351	NA
1352	16S-1352	NA
1353	16S-1353	NA
1354	16S-1354	NA
1355	16S-1355	NA
1356	16S-1356	NA
1357	16S-1357	NA
1358	16S-1358	NA
1359	16S-1359	NA
1360	16S-1360	NA
1361	16S-1361	NA
1362	16S-1362	NA
1363	16S-1363	NA
1364	16S-1364	NA
1365	16S-1365	NA
1366	16S-1366	NA
1367	16S-1367	NA
1368	16S-1368	NA
1369	16S-1369	NA
1370	16S-1370	NA
1371	16S-1371	NA
1372	16S-1372	NA
1373	16S-1373	NA
1374	16S-1374	NA
1375	16S-1375	NA
1376	16S-1376	NA
1377	16S-1377	NA
1378	16S-1378	NA
1379	16S-1379	NA
1380	16S-1380	NA
1381	16S-1381	NA
1382	16S-1382	NA
1383	16S-1383	NA
1384	16S-1384	NA
1385	16S-1385	NA
1386	16S-1386	NA
1387	16S-1387	NA
1388	16S-1388	NA
1389	16S-1389	NA
1390	16S-1390	NA
1391	16S-1391	NA
1392	16S-1392	NA
1393	16S-1393	NA
1394	16S-1394	NA
1395	16S-1395	NA
1396	16S-1396	NA
1397	16S-1397	NA
1398	16S-1398	NA
1399	16S-1399	NA
1400	16S-1400	NA
1401	16S-1401	NA
1402	16S-1402	NA
1403	16S-1403	NA
1404	16S-1404	NA
1405	16S-1405	NA
1406	16S-1406	NA
1407	16S-1407	NA
1408	16S-1408	NA
1409	16S-1409	NA
1410	16S-1410	NA
1411	16S-1411	NA
1412	16S-1412	NA
1413	16S-1413	NA
1414	16S-1414	NA
1415	16S-1415	NA
1416	16S-1416	NA
1417	16S-1417	NA
1418	16S-1418	NA
1419	16S-1419	NA
1420	16S-1420	NA
1421	16S-1421	NA
1422	16S-1422	NA
1423	16S-1423	NA
1424	16S-1424	NA
1425	16S-1425	NA
1426	16S-1426	NA
1427	16S-1427	NA
1428	16S-1428	NA
1429	16S-1429	NA
1430	16S-1430	NA
1431	16S-1431	NA
1432	16S-1432	NA
1433	16S-1433	0.9479
1434	16S-1434	NA
1435	16S-1435	0.9479
1436	16S-1436	0.9469
1437	16S-1437	NA
1438	16S-1438	NA
1439	16S-1439	NA
1440	16S-1440	NA
1441	16S-1441	NA
1442	16S-1442	NA
1443	16S-1443	NA
1444	16S-1444	NA
1445	16S-1445	NA
1446	16S-1446	NA
1447	16S-1447	NA
1448	16S-1448	NA
1449	16S-1449	NA
1450	16S-1450	NA
1451	16S-1451	NA
1452	16S-1452	NA
1453	16S-1453	NA
1454	16S-1454	NA
1455	16S-1455	NA
1456	16S-1456	NA
1457	16S-1457	NA
1458	16S-1458	NA
1459	16S-1459	NA
1460	16S-1460	NA
1461	16S-1461	NA
1462	16S-1462	NA
1463	16S-1463	NA
1464	16S-1464	NA
1465	16S-1465	NA
1466	16S-1466	NA
1467	16S-1467	NA
1468	16S-1468	NA
1469	16S-1469	NA
1470	16S-1470	NA
1471	16S-1471	NA
1472	16S-1472	NA
1473	16S-1473	NA
1474	16S-1474	NA
1475	16S-1475	NA
1476	16S-1476	NA
1477	16S-1477	NA
1478	16S-1478	NA
1479	16S-1479	NA
1480	16S-1480	NA
1481	16S-1481	NA
1482	16S-1482	NA
1483	16S-1483	NA
1484	16S-1484	NA
1485	16S-1485	NA
1486	16S-1486	NA
1487	16S-1487	NA
1488	16S-1488	NA
1489	16S-1489	NA
1490	16S-1490	NA
1491	16S-1491	NA
1492	16S-1492	NA
1493	16S-1493	NA
1494	16S-1494	NA
1495	16S-1495	NA
1496	16S-1496	NA
1497	16S-1497	NA
1498	16S-1498	NA
1499	16S-1499	NA
1500	16S-1500	NA
1501	16S-1501	NA
1502	16S-1502	NA
1503	16S-1503	NA
1504	16S-1504	NA
1505	16S-1505	NA
1506	16S-1506	NA
1507	16S-1507	NA
1508	16S-1508	NA
1509	16S-1509	NA
1510	16S-1510	NA
1511	16S-1511	NA
1512	16S-1512	NA
1513	16S-1513	NA
1514	16S-1514	NA
1515	16S-1515	NA
1516	16S-1516	NA
1517	16S-1517	NA
1518	16S-1518	NA
1519	16S-1519	NA
1520	16S-1520	NA
1521	16S-1521	NA
1522	16S-1522	NA
1523	16S-1523	NA
1524	16S-1524	NA
1525	16S-1525	NA
1526	16S-1526	NA
1527	16S-1527	NA
1528	16S-1528	NA
1529	16S-1529	NA
1530	16S-1530	NA
1531	16S-1531	NA
1532	16S-1532	NA
1533	16S-1533	NA
1534	16S-1534	NA
1535	16S-1535	NA

## Sheet: atpD
Supplementary Table 2. P-values from tip permutation test of Micromonospora features respect to phylogenomics.
Character	Name	P
1	atpD-1	NA
2	atpD-2	NA
3	atpD-3	NA
4	atpD-4	NA
5	atpD-5	NA
6	atpD-6	NA
7	atpD-7	NA
8	atpD-8	NA
9	atpD-9	NA
10	atpD-10	NA
11	atpD-11	NA
12	atpD-12	0.6413
13	atpD-13	0.2959
14	atpD-14	NA
15	atpD-15	NA
16	atpD-16	0.9436
17	atpD-17	0.9146
18	atpD-18	NA
19	atpD-19	1
20	atpD-20	NA
21	atpD-21	0.9146
22	atpD-22	NA
23	atpD-23	NA
24	atpD-24	NA
25	atpD-25	0.8479
26	atpD-26	NA
27	atpD-27	NA
28	atpD-28	NA
29	atpD-29	NA
30	atpD-30	NA
31	atpD-31	NA
32	atpD-32	0.6777
33	atpD-33	NA
34	atpD-34	0.9792
35	atpD-35	NA
36	atpD-36	0.9572
37	atpD-37	0.5669
38	atpD-38	NA
39	atpD-39	NA
40	atpD-40	NA
41	atpD-41	NA
42	atpD-42	NA
43	atpD-43	NA
44	atpD-44	NA
45	atpD-45	0.9806
46	atpD-46	NA
47	atpD-47	NA
48	atpD-48	NA
49	atpD-49	NA
50	atpD-50	NA
51	atpD-51	NA
52	atpD-52	NA
53	atpD-53	NA
54	atpD-54	NA
55	atpD-55	0.4616
56	atpD-56	NA
57	atpD-57	NA
58	atpD-58	NA
59	atpD-59	NA
60	atpD-60	NA
61	atpD-61	0.9786
62	atpD-62	NA
63	atpD-63	NA
64	atpD-64	NA
65	atpD-65	NA
66	atpD-66	NA
67	atpD-67	NA
68	atpD-68	NA
69	atpD-69	NA
70	atpD-70	NA
71	atpD-71	NA
72	atpD-72	NA
73	atpD-73	NA
74	atpD-74	NA
75	atpD-75	NA
76	atpD-76	NA
77	atpD-77	NA
78	atpD-78	NA
79	atpD-79	NA
80	atpD-80	NA
81	atpD-81	NA
82	atpD-82	NA
83	atpD-83	NA
84	atpD-84	NA
85	atpD-85	NA
86	atpD-86	NA
87	atpD-87	NA
88	atpD-88	NA
89	atpD-89	NA
90	atpD-90	NA
91	atpD-91	NA
92	atpD-92	NA
93	atpD-93	NA
94	atpD-94	NA
95	atpD-95	NA
96	atpD-96	NA
97	atpD-97	NA
98	atpD-98	NA
99	atpD-99	NA
100	atpD-100	NA
101	atpD-101	NA
102	atpD-102	NA
103	atpD-103	NA
104	atpD-104	NA
105	atpD-105	NA
106	atpD-106	0.9499
107	atpD-107	NA
108	atpD-108	NA
109	atpD-109	NA
110	atpD-110	NA
111	atpD-111	0.9531
112	atpD-112	NA
113	atpD-113	NA
114	atpD-114	NA
115	atpD-115	NA
116	atpD-116	NA
117	atpD-117	NA
118	atpD-118	NA
119	atpD-119	0.9658
120	atpD-120	0.7977
121	atpD-121	0.6675
122	atpD-122	NA
123	atpD-123	NA
124	atpD-124	NA
125	atpD-125	NA
126	atpD-126	NA
127	atpD-127	NA
128	atpD-128	NA
129	atpD-129	NA
130	atpD-130	NA
131	atpD-131	NA
132	atpD-132	NA
133	atpD-133	0.8972
134	atpD-134	NA
135	atpD-135	NA
136	atpD-136	0.8317
137	atpD-137	0.8421
138	atpD-138	NA
139	atpD-139	0.984
140	atpD-140	NA
141	atpD-141	NA
142	atpD-142	0.407
143	atpD-143	0.838
144	atpD-144	0.9839
145	atpD-145	0.7583
146	atpD-146	NA
147	atpD-147	NA
148	atpD-148	0.9853
149	atpD-149	NA
150	atpD-150	0.8667
151	atpD-151	0.3596
152	atpD-152	NA
153	atpD-153	NA
154	atpD-154	0.7173
155	atpD-155	NA
156	atpD-156	NA
157	atpD-157	0.9503
158	atpD-158	NA
159	atpD-159	NA
160	atpD-160	0.7461
161	atpD-161	NA
162	atpD-162	NA
163	atpD-163	0.4185
164	atpD-164	NA
165	atpD-165	NA
166	atpD-166	NA
167	atpD-167	NA
168	atpD-168	NA
169	atpD-169	NA
170	atpD-170	NA
171	atpD-171	NA
172	atpD-172	NA
173	atpD-173	NA
174	atpD-174	NA
175	atpD-175	NA
176	atpD-176	NA
177	atpD-177	NA
178	atpD-178	NA
179	atpD-179	NA
180	atpD-180	NA
181	atpD-181	0.84
182	atpD-182	NA
183	atpD-183	NA
184	atpD-184	NA
185	atpD-185	NA
186	atpD-186	NA
187	atpD-187	0.9852
188	atpD-188	NA
189	atpD-189	NA
190	atpD-190	NA
191	atpD-191	NA
192	atpD-192	NA
193	atpD-193	NA
194	atpD-194	NA
195	atpD-195	NA
196	atpD-196	NA
197	atpD-197	NA
198	atpD-198	NA
199	atpD-199	NA
200	atpD-200	NA
201	atpD-201	NA
202	atpD-202	0.8996
203	atpD-203	NA
204	atpD-204	NA
205	atpD-205	NA
206	atpD-206	NA
207	atpD-207	NA
208	atpD-208	NA
209	atpD-209	0.6715
210	atpD-210	NA
211	atpD-211	NA
212	atpD-212	0.9712
213	atpD-213	NA
214	atpD-214	NA
215	atpD-215	NA
216	atpD-216	NA
217	atpD-217	0.8299
218	atpD-218	NA
219	atpD-219	NA
220	atpD-220	0.5717
221	atpD-221	NA
222	atpD-222	NA
223	atpD-223	NA
224	atpD-224	NA
225	atpD-225	NA
226	atpD-226	0.9846
227	atpD-227	NA
228	atpD-228	NA
229	atpD-229	NA
230	atpD-230	NA
231	atpD-231	NA
232	atpD-232	NA
233	atpD-233	NA
234	atpD-234	NA
235	atpD-235	NA
236	atpD-236	NA
237	atpD-237	NA
238	atpD-238	0.9504
239	atpD-239	NA
240	atpD-240	NA
241	atpD-241	NA
242	atpD-242	NA
243	atpD-243	NA
244	atpD-244	0.9929
245	atpD-245	NA
246	atpD-246	NA
247	atpD-247	NA
248	atpD-248	NA
249	atpD-249	NA
250	atpD-250	0.7155
251	atpD-251	NA
252	atpD-252	NA
253	atpD-253	0.1648
254	atpD-254	NA
255	atpD-255	NA
256	atpD-256	0.8292
257	atpD-257	0.6219
258	atpD-258	NA
259	atpD-259	0.7605
260	atpD-260	NA
261	atpD-261	0.9645
262	atpD-262	0.9862
263	atpD-263	NA
264	atpD-264	NA
265	atpD-265	0.7467
266	atpD-266	0.9655
267	atpD-267	0.9653
268	atpD-268	0.9775
269	atpD-269	NA
270	atpD-270	NA
271	atpD-271	NA
272	atpD-272	0.8068
273	atpD-273	0.5689
274	atpD-274	0.9827
275	atpD-275	NA
276	atpD-276	NA
277	atpD-277	0.6542
278	atpD-278	0.3194
279	atpD-279	0.9747
280	atpD-280	0.9477
281	atpD-281	NA
282	atpD-282	NA
283	atpD-283	NA
284	atpD-284	NA
285	atpD-285	NA
286	atpD-286	NA
287	atpD-287	0.9494
288	atpD-288	0.1466
289	atpD-289	0.3817
290	atpD-290	NA
291	atpD-291	NA
292	atpD-292	0.549
293	atpD-293	NA
294	atpD-294	NA
295	atpD-295	NA
296	atpD-296	NA
297	atpD-297	NA
298	atpD-298	0.9496
299	atpD-299	NA
300	atpD-300	NA
301	atpD-301	0.661
302	atpD-302	NA
303	atpD-303	NA
304	atpD-304	NA
305	atpD-305	0.4683
306	atpD-306	NA
307	atpD-307	0.7541
308	atpD-308	NA
309	atpD-309	NA
310	atpD-310	NA
311	atpD-311	NA
312	atpD-312	NA
313	atpD-313	NA
314	atpD-314	NA
315	atpD-315	NA
316	atpD-316	0.8954
317	atpD-317	0.9503
318	atpD-318	0.9822
319	atpD-319	0.8339
320	atpD-320	NA
321	atpD-321	NA
322	atpD-322	0.9191
323	atpD-323	NA
324	atpD-324	NA
325	atpD-325	NA
326	atpD-326	NA
327	atpD-327	NA
328	atpD-328	NA
329	atpD-329	NA
330	atpD-330	NA
331	atpD-331	0.9222
332	atpD-332	NA
333	atpD-333	NA
334	atpD-334	NA
335	atpD-335	NA
336	atpD-336	NA
337	atpD-337	0.9036
338	atpD-338	NA
339	atpD-339	NA
340	atpD-340	NA
341	atpD-341	0.2824
342	atpD-342	0.2824
343	atpD-343	0.6556
344	atpD-344	NA
345	atpD-345	NA
346	atpD-346	NA
347	atpD-347	NA
348	atpD-348	NA
349	atpD-349	NA
350	atpD-350	NA
351	atpD-351	NA
352	atpD-352	0.2871
353	atpD-353	0.8746
354	atpD-354	0.7507
355	atpD-355	0.8406
356	atpD-356	NA
357	atpD-357	NA
358	atpD-358	NA
359	atpD-359	NA
360	atpD-360	NA
361	atpD-361	0.9438
362	atpD-362	NA
363	atpD-363	NA
364	atpD-364	NA
365	atpD-365	NA
366	atpD-366	NA
367	atpD-367	0.3506
368	atpD-368	0.5019
369	atpD-369	NA
370	atpD-370	0.9822
371	atpD-371	0.3811
372	atpD-372	0.719
373	atpD-373	0.7419
374	atpD-374	0.1451
375	atpD-375	NA
376	atpD-376	0.4719
377	atpD-377	NA
378	atpD-378	NA
379	atpD-379	0.9832
380	atpD-380	NA
381	atpD-381	NA
382	atpD-382	NA
383	atpD-383	NA
384	atpD-384	0.0512
385	atpD-385	0.1409
386	atpD-386	NA
387	atpD-387	NA
388	atpD-388	NA
389	atpD-389	0.9973
390	atpD-390	0.9993
391	atpD-391	0.9553
392	atpD-392	NA
393	atpD-393	NA
394	atpD-394	NA
395	atpD-395	NA
396	atpD-396	NA
397	atpD-397	NA
398	atpD-398	NA
399	atpD-399	NA
400	atpD-400	NA
401	atpD-401	NA
402	atpD-402	NA
403	atpD-403	NA
404	atpD-404	NA
405	atpD-405	NA
406	atpD-406	NA
407	atpD-407	NA
408	atpD-408	NA
409	atpD-409	NA
410	atpD-410	NA
411	atpD-411	NA
412	atpD-412	NA
413	atpD-413	NA
414	atpD-414	NA
415	atpD-415	NA
416	atpD-416	NA
417	atpD-417	NA
418	atpD-418	0.8336
419	atpD-419	NA
420	atpD-420	NA
421	atpD-421	NA
422	atpD-422	NA
423	atpD-423	NA
424	atpD-424	0.9852
425	atpD-425	NA
426	atpD-426	NA
427	atpD-427	NA
428	atpD-428	NA
429	atpD-429	NA
430	atpD-430	NA
431	atpD-431	NA
432	atpD-432	NA
433	atpD-433	NA
434	atpD-434	NA
435	atpD-435	NA
436	atpD-436	NA
437	atpD-437	NA
438	atpD-438	NA
439	atpD-439	NA
440	atpD-440	NA
441	atpD-441	NA
442	atpD-442	NA
443	atpD-443	NA
444	atpD-444	NA
445	atpD-445	NA
446	atpD-446	NA
447	atpD-447	NA
448	atpD-448	NA
449	atpD-449	NA
450	atpD-450	NA
451	atpD-451	NA
452	atpD-452	NA
453	atpD-453	NA
454	atpD-454	NA
455	atpD-455	NA
456	atpD-456	NA
457	atpD-457	NA
458	atpD-458	NA
459	atpD-459	NA
460	atpD-460	NA
461	atpD-461	NA
462	atpD-462	NA
463	atpD-463	NA
464	atpD-464	NA
465	atpD-465	NA
466	atpD-466	NA
467	atpD-467	NA
468	atpD-468	NA
469	atpD-469	NA
470	atpD-470	NA
471	atpD-471	NA
472	atpD-472	NA
473	atpD-473	NA
474	atpD-474	NA
475	atpD-475	0.9523
476	atpD-476	NA
477	atpD-477	NA
478	atpD-478	NA
479	atpD-479	NA
480	atpD-480	NA
481	atpD-481	0.983
482	atpD-482	NA
483	atpD-483	NA
484	atpD-484	NA
485	atpD-485	NA
486	atpD-486	NA
487	atpD-487	0.982
488	atpD-488	NA
489	atpD-489	NA
490	atpD-490	NA
491	atpD-491	NA
492	atpD-492	NA
493	atpD-493	0.8316
494	atpD-494	NA
495	atpD-495	NA
496	atpD-496	NA
497	atpD-497	NA
498	atpD-498	NA
499	atpD-499	NA
500	atpD-500	NA
501	atpD-501	NA
502	atpD-502	NA
503	atpD-503	NA
504	atpD-504	NA
505	atpD-505	NA
506	atpD-506	NA
507	atpD-507	NA
508	atpD-508	0.9482
509	atpD-509	NA
510	atpD-510	NA
511	atpD-511	NA
512	atpD-512	NA
513	atpD-513	NA
514	atpD-514	0.7551
515	atpD-515	NA
516	atpD-516	NA
517	atpD-517	0.8282
518	atpD-518	NA
519	atpD-519	NA
520	atpD-520	0.5322
521	atpD-521	NA
522	atpD-522	NA
523	atpD-523	0.9856
524	atpD-524	NA
525	atpD-525	NA
526	atpD-526	0.9824
527	atpD-527	NA
528	atpD-528	NA
529	atpD-529	NA
530	atpD-530	NA
531	atpD-531	NA
532	atpD-532	NA
533	atpD-533	NA
534	atpD-534	NA
535	atpD-535	NA
536	atpD-536	NA
537	atpD-537	NA
538	atpD-538	NA
539	atpD-539	NA
540	atpD-540	NA
541	atpD-541	NA
542	atpD-542	NA
543	atpD-543	NA
544	atpD-544	NA
545	atpD-545	NA
546	atpD-546	NA
547	atpD-547	NA
548	atpD-548	NA
549	atpD-549	NA
550	atpD-550	NA
551	atpD-551	NA
552	atpD-552	NA
553	atpD-553	NA
554	atpD-554	NA
555	atpD-555	NA
556	atpD-556	NA
557	atpD-557	NA
558	atpD-558	NA
559	atpD-559	NA
560	atpD-560	NA
561	atpD-561	NA
562	atpD-562	0.2517
563	atpD-563	NA
564	atpD-564	NA
565	atpD-565	0.7861
566	atpD-566	NA
567	atpD-567	NA
568	atpD-568	NA
569	atpD-569	NA
570	atpD-570	NA
571	atpD-571	0.3479
572	atpD-572	NA
573	atpD-573	NA
574	atpD-574	NA
575	atpD-575	NA
576	atpD-576	NA
577	atpD-577	NA
578	atpD-578	NA
579	atpD-579	NA
580	atpD-580	0.9831
581	atpD-581	NA
582	atpD-582	NA
583	atpD-583	0.9504
584	atpD-584	NA
585	atpD-585	NA
586	atpD-586	0.9069
587	atpD-587	NA
588	atpD-588	NA
589	atpD-589	NA
590	atpD-590	NA
591	atpD-591	NA
592	atpD-592	0.9959
593	atpD-593	NA
594	atpD-594	NA
595	atpD-595	NA
596	atpD-596	NA
597	atpD-597	NA
598	atpD-598	NA
599	atpD-599	NA
600	atpD-600	NA
601	atpD-601	0.89
602	atpD-602	NA
603	atpD-603	NA
604	atpD-604	NA
605	atpD-605	NA
606	atpD-606	NA
607	atpD-607	0.8278
608	atpD-608	NA
609	atpD-609	NA
610	atpD-610	NA
611	atpD-611	NA
612	atpD-612	NA
613	atpD-613	0.5697
614	atpD-614	NA
615	atpD-615	NA
616	atpD-616	NA
617	atpD-617	NA
618	atpD-618	NA
619	atpD-619	0.0935
620	atpD-620	NA
621	atpD-621	NA
622	atpD-622	NA
623	atpD-623	NA
624	atpD-624	NA
625	atpD-625	NA
626	atpD-626	NA
627	atpD-627	NA
628	atpD-628	NA
629	atpD-629	NA
630	atpD-630	NA
631	atpD-631	NA
632	atpD-632	NA
633	atpD-633	NA
634	atpD-634	NA
635	atpD-635	NA
636	atpD-636	NA
637	atpD-637	NA
638	atpD-638	NA
639	atpD-639	NA
640	atpD-640	NA
641	atpD-641	NA
642	atpD-642	NA
643	atpD-643	NA
644	atpD-644	NA
645	atpD-645	NA
646	atpD-646	NA
647	atpD-647	NA
648	atpD-648	NA
649	atpD-649	NA
650	atpD-650	NA
651	atpD-651	NA
652	atpD-652	NA
653	atpD-653	NA
654	atpD-654	NA
655	atpD-655	0.6668
656	atpD-656	NA
657	atpD-657	NA
658	atpD-658	NA
659	atpD-659	NA
660	atpD-660	NA
661	atpD-661	NA
662	atpD-662	NA
663	atpD-663	NA
664	atpD-664	NA
665	atpD-665	NA
666	atpD-666	NA
667	atpD-667	NA
668	atpD-668	NA
669	atpD-669	NA
670	atpD-670	NA
671	atpD-671	NA
672	atpD-672	NA
673	atpD-673	0.9855
674	atpD-674	NA
675	atpD-675	NA
676	atpD-676	NA
677	atpD-677	NA
678	atpD-678	NA
679	atpD-679	NA
680	atpD-680	NA
681	atpD-681	NA
682	atpD-682	NA
683	atpD-683	NA
684	atpD-684	NA
685	atpD-685	NA
686	atpD-686	NA
687	atpD-687	NA
688	atpD-688	NA
689	atpD-689	NA
690	atpD-690	NA
691	atpD-691	NA
692	atpD-692	NA
693	atpD-693	NA
694	atpD-694	NA
695	atpD-695	NA
696	atpD-696	NA
697	atpD-697	NA
698	atpD-698	NA
699	atpD-699	NA
700	atpD-700	NA
701	atpD-701	NA
702	atpD-702	NA
703	atpD-703	NA
704	atpD-704	NA
705	atpD-705	NA
706	atpD-706	NA
707	atpD-707	NA
708	atpD-708	NA
709	atpD-709	NA
710	atpD-710	NA
711	atpD-711	NA
712	atpD-712	NA
713	atpD-713	NA
714	atpD-714	NA
715	atpD-715	0.9985
716	atpD-716	NA
717	atpD-717	NA
718	atpD-718	0.9835
719	atpD-719	NA
720	atpD-720	NA
721	atpD-721	0.8313
722	atpD-722	NA
723	atpD-723	NA
724	atpD-724	0.7758
725	atpD-725	NA
726	atpD-726	NA
727	atpD-727	0.3598
728	atpD-728	NA
729	atpD-729	NA
730	atpD-730	0.6827
731	atpD-731	NA
732	atpD-732	NA
733	atpD-733	0.902
734	atpD-734	NA
735	atpD-735	NA
736	atpD-736	NA
737	atpD-737	NA
738	atpD-738	NA
739	atpD-739	0.8969
740	atpD-740	NA
741	atpD-741	NA
742	atpD-742	NA
743	atpD-743	NA
744	atpD-744	NA
745	atpD-745	NA
746	atpD-746	NA
747	atpD-747	NA
748	atpD-748	0.4802
749	atpD-749	NA
750	atpD-750	NA
751	atpD-751	NA
752	atpD-752	NA
753	atpD-753	NA
754	atpD-754	NA
755	atpD-755	NA
756	atpD-756	NA
757	atpD-757	NA
758	atpD-758	NA
759	atpD-759	NA
760	atpD-760	0.9981
761	atpD-761	NA
762	atpD-762	NA
763	atpD-763	NA
764	atpD-764	NA
765	atpD-765	NA
766	atpD-766	0.9751
767	atpD-767	0.7577
768	atpD-768	NA
769	atpD-769	NA
770	atpD-770	NA
771	atpD-771	NA
772	atpD-772	NA
773	atpD-773	NA
774	atpD-774	NA
775	atpD-775	NA
776	atpD-776	NA
777	atpD-777	NA
778	atpD-778	NA
779	atpD-779	NA
780	atpD-780	NA
781	atpD-781	NA
782	atpD-782	0.9846
783	atpD-783	NA
784	atpD-784	NA
785	atpD-785	NA
786	atpD-786	NA
787	atpD-787	NA
788	atpD-788	NA
789	atpD-789	NA
790	atpD-790	NA
791	atpD-791	NA
792	atpD-792	NA
793	atpD-793	NA
794	atpD-794	NA
795	atpD-795	NA
796	atpD-796	NA
797	atpD-797	NA
798	atpD-798	NA
799	atpD-799	NA
800	atpD-800	NA
801	atpD-801	NA
802	atpD-802	NA
803	atpD-803	NA
804	atpD-804	NA
805	atpD-805	NA
806	atpD-806	NA
807	atpD-807	NA
808	atpD-808	NA
809	atpD-809	NA
810	atpD-810	NA
811	atpD-811	NA
812	atpD-812	NA
813	atpD-813	NA
814	atpD-814	0.8329
815	atpD-815	NA
816	atpD-816	NA
817	atpD-817	NA
818	atpD-818	NA
819	atpD-819	NA
820	atpD-820	0.9837
821	atpD-821	NA
822	atpD-822	NA
823	atpD-823	0.9494
824	atpD-824	NA
825	atpD-825	NA
826	atpD-826	0.47
827	atpD-827	NA
828	atpD-828	NA
829	atpD-829	NA
830	atpD-830	NA
831	atpD-831	NA
832	atpD-832	0.6704
833	atpD-833	NA
834	atpD-834	NA
835	atpD-835	NA
836	atpD-836	NA
837	atpD-837	NA
838	atpD-838	0.3585
839	atpD-839	NA
840	atpD-840	NA
841	atpD-841	NA
842	atpD-842	NA
843	atpD-843	NA
844	atpD-844	NA
845	atpD-845	NA
846	atpD-846	NA
847	atpD-847	NA
848	atpD-848	NA
849	atpD-849	NA
850	atpD-850	0.3497
851	atpD-851	NA
852	atpD-852	NA
853	atpD-853	NA
854	atpD-854	NA
855	atpD-855	NA
856	atpD-856	NA
857	atpD-857	NA
858	atpD-858	NA
859	atpD-859	NA
860	atpD-860	NA
861	atpD-861	NA
862	atpD-862	0.7617
863	atpD-863	NA
864	atpD-864	NA
865	atpD-865	NA
866	atpD-866	NA
867	atpD-867	NA
868	atpD-868	0.9896
869	atpD-869	NA
870	atpD-870	NA
871	atpD-871	NA
872	atpD-872	NA
873	atpD-873	NA
874	atpD-874	NA
875	atpD-875	NA
876	atpD-876	NA
877	atpD-877	NA
878	atpD-878	NA
879	atpD-879	NA
880	atpD-880	NA
881	atpD-881	NA
882	atpD-882	NA
883	atpD-883	NA
884	atpD-884	NA
885	atpD-885	NA
886	atpD-886	NA
887	atpD-887	NA
888	atpD-888	NA
889	atpD-889	NA
890	atpD-890	NA
891	atpD-891	NA
892	atpD-892	NA
893	atpD-893	NA
894	atpD-894	NA
895	atpD-895	NA
896	atpD-896	NA
897	atpD-897	NA
898	atpD-898	NA
899	atpD-899	NA
900	atpD-900	NA
901	atpD-901	0.9817
902	atpD-902	NA
903	atpD-903	NA
904	atpD-904	0.9839
905	atpD-905	NA
906	atpD-906	NA
907	atpD-907	NA
908	atpD-908	NA
909	atpD-909	NA
910	atpD-910	NA
911	atpD-911	NA
912	atpD-912	NA
913	atpD-913	NA
914	atpD-914	NA
915	atpD-915	NA
916	atpD-916	NA
917	atpD-917	NA
918	atpD-918	NA
919	atpD-919	NA
920	atpD-920	NA
921	atpD-921	NA
922	atpD-922	0.9836
923	atpD-923	NA
924	atpD-924	NA
925	atpD-925	NA
926	atpD-926	NA
927	atpD-927	NA
928	atpD-928	NA
929	atpD-929	NA
930	atpD-930	NA
931	atpD-931	0.9497
932	atpD-932	NA
933	atpD-933	NA
934	atpD-934	NA
935	atpD-935	NA
936	atpD-936	NA
937	atpD-937	NA
938	atpD-938	NA
939	atpD-939	NA
940	atpD-940	NA
941	atpD-941	NA
942	atpD-942	NA
943	atpD-943	0.9458
944	atpD-944	NA
945	atpD-945	NA
946	atpD-946	0.9024
947	atpD-947	0.8315
948	atpD-948	NA
949	atpD-949	0.9006
950	atpD-950	NA
951	atpD-951	NA
952	atpD-952	NA
953	atpD-953	NA
954	atpD-954	NA
955	atpD-955	NA
956	atpD-956	NA
957	atpD-957	NA
958	atpD-958	NA
959	atpD-959	NA
960	atpD-960	NA
961	atpD-961	NA
962	atpD-962	NA
963	atpD-963	NA
964	atpD-964	NA
965	atpD-965	NA
966	atpD-966	NA
967	atpD-967	0.6816
968	atpD-968	NA
969	atpD-969	NA
970	atpD-970	0.6816
971	atpD-971	NA
972	atpD-972	NA
973	atpD-973	NA
974	atpD-974	NA
975	atpD-975	NA
976	atpD-976	NA
977	atpD-977	NA
978	atpD-978	NA
979	atpD-979	NA
980	atpD-980	NA
981	atpD-981	NA
982	atpD-982	NA
983	atpD-983	NA
984	atpD-984	NA
985	atpD-985	NA
986	atpD-986	NA
987	atpD-987	NA
988	atpD-988	0.6911
989	atpD-989	NA
990	atpD-990	NA
991	atpD-991	0.1273
992	atpD-992	NA
993	atpD-993	NA
994	atpD-994	NA
995	atpD-995	NA
996	atpD-996	NA
997	atpD-997	0.9843
998	atpD-998	NA
999	atpD-999	NA
1000	atpD-1000	NA
1001	atpD-1001	NA
1002	atpD-1002	NA
1003	atpD-1003	0.9748
1004	atpD-1004	NA
1005	atpD-1005	NA
1006	atpD-1006	NA
1007	atpD-1007	NA
1008	atpD-1008	NA
1009	atpD-1009	NA
1010	atpD-1010	NA
1011	atpD-1011	NA
1012	atpD-1012	NA
1013	atpD-1013	NA
1014	atpD-1014	NA
1015	atpD-1015	0.4172
1016	atpD-1016	NA
1017	atpD-1017	NA
1018	atpD-1018	NA
1019	atpD-1019	NA
1020	atpD-1020	NA
1021	atpD-1021	0.8993
1022	atpD-1022	NA
1023	atpD-1023	NA
1024	atpD-1024	NA
1025	atpD-1025	NA
1026	atpD-1026	NA
1027	atpD-1027	NA
1028	atpD-1028	NA
1029	atpD-1029	NA
1030	atpD-1030	NA
1031	atpD-1031	NA
1032	atpD-1032	NA
1033	atpD-1033	NA
1034	atpD-1034	NA
1035	atpD-1035	NA
1036	atpD-1036	NA
1037	atpD-1037	NA
1038	atpD-1038	NA
1039	atpD-1039	NA
1040	atpD-1040	NA
1041	atpD-1041	NA
1042	atpD-1042	NA
1043	atpD-1043	NA
1044	atpD-1044	NA
1045	atpD-1045	NA
1046	atpD-1046	NA
1047	atpD-1047	NA
1048	atpD-1048	NA
1049	atpD-1049	NA
1050	atpD-1050	NA
1051	atpD-1051	NA
1052	atpD-1052	NA
1053	atpD-1053	NA
1054	atpD-1054	NA
1055	atpD-1055	NA
1056	atpD-1056	NA
1057	atpD-1057	NA
1058	atpD-1058	NA
1059	atpD-1059	NA
1060	atpD-1060	NA
1061	atpD-1061	NA
1062	atpD-1062	NA
1063	atpD-1063	NA
1064	atpD-1064	NA
1065	atpD-1065	NA
1066	atpD-1066	NA
1067	atpD-1067	NA
1068	atpD-1068	NA
1069	atpD-1069	0.4718
1070	atpD-1070	NA
1071	atpD-1071	NA
1072	atpD-1072	NA
1073	atpD-1073	NA
1074	atpD-1074	NA
1075	atpD-1075	NA
1076	atpD-1076	NA
1077	atpD-1077	NA
1078	atpD-1078	NA
1079	atpD-1079	NA
1080	atpD-1080	NA
1081	atpD-1081	NA
1082	atpD-1082	NA
1083	atpD-1083	NA
1084	atpD-1084	NA
1085	atpD-1085	NA
1086	atpD-1086	NA
1087	atpD-1087	NA
1088	atpD-1088	NA
1089	atpD-1089	NA
1090	atpD-1090	NA
1091	atpD-1091	NA
1092	atpD-1092	NA
1093	atpD-1093	0.8989
1094	atpD-1094	NA
1095	atpD-1095	NA
1096	atpD-1096	NA
1097	atpD-1097	NA
1098	atpD-1098	NA
1099	atpD-1099	NA
1100	atpD-1100	NA
1101	atpD-1101	NA
1102	atpD-1102	NA
1103	atpD-1103	NA
1104	atpD-1104	NA
1105	atpD-1105	0.984
1106	atpD-1106	0.9829
1107	atpD-1107	NA
1108	atpD-1108	NA
1109	atpD-1109	NA
1110	atpD-1110	NA
1111	atpD-1111	NA
1112	atpD-1112	NA
1113	atpD-1113	NA
1114	atpD-1114	NA
1115	atpD-1115	NA
1116	atpD-1116	NA
1117	atpD-1117	NA
1118	atpD-1118	NA
1119	atpD-1119	NA
1120	atpD-1120	0.9808
1121	atpD-1121	0.4891
1122	atpD-1122	0.9967
1123	atpD-1123	0.9864
1124	atpD-1124	NA
1125	atpD-1125	NA
1126	atpD-1126	0.9827
1127	atpD-1127	NA
1128	atpD-1128	NA
1129	atpD-1129	NA
1130	atpD-1130	NA
1131	atpD-1131	NA
1132	atpD-1132	NA
1133	atpD-1133	0.1863
1134	atpD-1134	0.3569
1135	atpD-1135	0.8353
1136	atpD-1136	NA
1137	atpD-1137	NA
1138	atpD-1138	0.3538
1139	atpD-1139	NA
1140	atpD-1140	NA
1141	atpD-1141	0.7583
1142	atpD-1142	NA
1143	atpD-1143	0.9849
1144	atpD-1144	NA
1145	atpD-1145	NA
1146	atpD-1146	NA
1147	atpD-1147	NA
1148	atpD-1148	NA
1149	atpD-1149	NA
1150	atpD-1150	0.9482
1151	atpD-1151	NA
1152	atpD-1152	NA
1153	atpD-1153	NA
1154	atpD-1154	NA
1155	atpD-1155	NA
1156	atpD-1156	0.9846
1157	atpD-1157	NA
1158	atpD-1158	NA
1159	atpD-1159	NA
1160	atpD-1160	NA
1161	atpD-1161	NA
1162	atpD-1162	0.9747
1163	atpD-1163	NA
1164	atpD-1164	NA
1165	atpD-1165	NA
1166	atpD-1166	0.5182
1167	atpD-1167	0.5182
1168	atpD-1168	0.5182
1169	atpD-1169	NA
1170	atpD-1170	NA
1171	atpD-1171	NA
1172	atpD-1172	0.8943
1173	atpD-1173	0.8943
1174	atpD-1174	0.8943
1175	atpD-1175	NA
1176	atpD-1176	NA
1177	atpD-1177	NA
1178	atpD-1178	NA
1179	atpD-1179	NA
1180	atpD-1180	0.9846
1181	atpD-1181	NA
1182	atpD-1182	NA
1183	atpD-1183	NA
1184	atpD-1184	NA
1185	atpD-1185	NA
1186	atpD-1186	NA
1187	atpD-1187	NA
1188	atpD-1188	NA
1189	atpD-1189	NA
1190	atpD-1190	NA
1191	atpD-1191	NA
1192	atpD-1192	NA
1193	atpD-1193	NA
1194	atpD-1194	NA
1195	atpD-1195	0.9705
1196	atpD-1196	NA
1197	atpD-1197	NA
1198	atpD-1198	NA
1199	atpD-1199	NA
1200	atpD-1200	NA
1201	atpD-1201	0.9474
1202	atpD-1202	NA
1203	atpD-1203	NA
1204	atpD-1204	0.9007
1205	atpD-1205	NA
1206	atpD-1206	NA
1207	atpD-1207	NA
1208	atpD-1208	NA
1209	atpD-1209	NA
1210	atpD-1210	NA
1211	atpD-1211	NA
1212	atpD-1212	NA
1213	atpD-1213	NA
1214	atpD-1214	NA
1215	atpD-1215	NA
1216	atpD-1216	0.981
1217	atpD-1217	NA
1218	atpD-1218	NA
1219	atpD-1219	NA
1220	atpD-1220	NA
1221	atpD-1221	NA
1222	atpD-1222	NA
1223	atpD-1223	NA
1224	atpD-1224	NA
1225	atpD-1225	0.037
1226	atpD-1226	NA
1227	atpD-1227	NA
1228	atpD-1228	NA
1229	atpD-1229	NA
1230	atpD-1230	NA
1231	atpD-1231	NA
1232	atpD-1232	0.0932
1233	atpD-1233	NA
1234	atpD-1234	NA
1235	atpD-1235	NA
1236	atpD-1236	NA
1237	atpD-1237	0.8352
1238	atpD-1238	NA
1239	atpD-1239	NA
1240	atpD-1240	0.0278
1241	atpD-1241	0.38
1242	atpD-1242	0.2044
1243	atpD-1243	0.3473
1244	atpD-1244	NA
1245	atpD-1245	NA
1246	atpD-1246	0.2611
1247	atpD-1247	NA
1248	atpD-1248	NA
1249	atpD-1249	0.6604
1250	atpD-1250	NA
1251	atpD-1251	NA
1252	atpD-1252	0.1429
1253	atpD-1253	NA
1254	atpD-1254	NA
1255	atpD-1255	0.9988
1256	atpD-1256	NA
1257	atpD-1257	NA
1258	atpD-1258	NA
1259	atpD-1259	NA
1260	atpD-1260	NA
1261	atpD-1261	NA
1262	atpD-1262	NA
1263	atpD-1263	NA
1264	atpD-1264	0.4542
1265	atpD-1265	NA
1266	atpD-1266	NA
1267	atpD-1267	NA
1268	atpD-1268	NA
1269	atpD-1269	NA
1270	atpD-1270	0.6485
1271	atpD-1271	NA
1272	atpD-1272	NA
1273	atpD-1273	NA
1274	atpD-1274	NA
1275	atpD-1275	NA
1276	atpD-1276	NA
1277	atpD-1277	NA
1278	atpD-1278	NA
1279	atpD-1279	NA
1280	atpD-1280	NA
1281	atpD-1281	NA
1282	atpD-1282	0.7778
1283	atpD-1283	NA
1284	atpD-1284	NA
1285	atpD-1285	NA
1286	atpD-1286	NA
1287	atpD-1287	NA
1288	atpD-1288	0.5808
1289	atpD-1289	NA
1290	atpD-1290	NA
1291	atpD-1291	0.7585
1292	atpD-1292	0.9827
1293	atpD-1293	NA
1294	atpD-1294	NA
1295	atpD-1295	NA
1296	atpD-1296	NA
1297	atpD-1297	NA
1298	atpD-1298	NA
1299	atpD-1299	NA
1300	atpD-1300	NA
1301	atpD-1301	NA
1302	atpD-1302	NA
1303	atpD-1303	NA
1304	atpD-1304	NA
1305	atpD-1305	NA
1306	atpD-1306	0.836
1307	atpD-1307	NA
1308	atpD-1308	NA
1309	atpD-1309	0.7768
1310	atpD-1310	0.9037
1311	atpD-1311	0.9827
1312	atpD-1312	0.8359
1313	atpD-1313	NA
1314	atpD-1314	NA
1315	atpD-1315	0.9469
1316	atpD-1316	NA
1317	atpD-1317	NA
1318	atpD-1318	0.9832
1319	atpD-1319	NA
1320	atpD-1320	NA
1321	atpD-1321	0.953
1322	atpD-1322	NA
1323	atpD-1323	NA
1324	atpD-1324	0.7866
1325	atpD-1325	0.9314
1326	atpD-1326	NA
1327	atpD-1327	NA
1328	atpD-1328	NA
1329	atpD-1329	NA
1330	atpD-1330	NA
1331	atpD-1331	0.833
1332	atpD-1332	0.5201
1333	atpD-1333	0.2938
1334	atpD-1334	NA
1335	atpD-1335	NA
1336	atpD-1336	NA
1337	atpD-1337	NA
1338	atpD-1338	NA
1339	atpD-1339	NA
1340	atpD-1340	NA
1341	atpD-1341	NA
1342	atpD-1342	NA
1343	atpD-1343	NA
1344	atpD-1344	NA
1345	atpD-1345	0.4678
1346	atpD-1346	NA
1347	atpD-1347	NA
1348	atpD-1348	0.8365
1349	atpD-1349	NA
1350	atpD-1350	NA
1351	atpD-1351	NA
1352	atpD-1352	0.3519
1353	atpD-1353	0.4198
1354	atpD-1354	0.5499
1355	atpD-1355	0.4678
1356	atpD-1356	0.4678
1357	atpD-1357	NA
1358	atpD-1358	NA
1359	atpD-1359	NA
1360	atpD-1360	NA
1361	atpD-1361	0.9033
1362	atpD-1362	0.9033
1363	atpD-1363	NA
1364	atpD-1364	NA
1365	atpD-1365	NA
1366	atpD-1366	NA
1367	atpD-1367	NA
1368	atpD-1368	NA
1369	atpD-1369	0.2179
1370	atpD-1370	NA
1371	atpD-1371	NA
1372	atpD-1372	NA
1373	atpD-1373	NA
1374	atpD-1374	0.4678
1375	atpD-1375	NA
1376	atpD-1376	NA
1377	atpD-1377	NA
1378	atpD-1378	0.8942
1379	atpD-1379	NA
1380	atpD-1380	NA
1381	atpD-1381	NA
1382	atpD-1382	NA
1383	atpD-1383	NA
1384	atpD-1384	NA
1385	atpD-1385	NA
1386	atpD-1386	NA
1387	atpD-1387	0.6311
1388	atpD-1388	NA
1389	atpD-1389	NA
1390	atpD-1390	NA
1391	atpD-1391	NA
1392	atpD-1392	NA
1393	atpD-1393	NA
1394	atpD-1394	NA
1395	atpD-1395	NA
1396	atpD-1396	0.457
1397	atpD-1397	NA
1398	atpD-1398	NA
1399	atpD-1399	NA
1400	atpD-1400	NA
1401	atpD-1401	NA
1402	atpD-1402	NA
1403	atpD-1403	NA
1404	atpD-1404	NA
1405	atpD-1405	NA
1406	atpD-1406	NA
1407	atpD-1407	NA
1408	atpD-1408	NA
1409	atpD-1409	NA
1410	atpD-1410	NA
1411	atpD-1411	0.8369
1412	atpD-1412	NA
1413	atpD-1413	NA
1414	atpD-1414	0.215
1415	atpD-1415	NA
1416	atpD-1416	NA
1417	atpD-1417	0.7655
1418	atpD-1418	NA
1419	atpD-1419	NA
1420	atpD-1420	0.5397
1421	atpD-1421	NA
1422	atpD-1422	NA
1423	atpD-1423	NA
1424	atpD-1424	NA
1425	atpD-1425	NA
1426	atpD-1426	0.7081
1427	atpD-1427	0.7898
1428	atpD-1428	0.9835
1429	atpD-1429	NA
1430	atpD-1430	0.7468
1431	atpD-1431	0.7468
1432	atpD-1432	0.9698
1433	atpD-1433	NA
1434	atpD-1434	NA
1435	atpD-1435	NA
1436	atpD-1436	NA
1437	atpD-1437	NA
1438	atpD-1438	0.292
1439	atpD-1439	0.6619
1440	atpD-1440	0.8404
1441	atpD-1441	NA
1442	atpD-1442	NA
1443	atpD-1443	NA
1444	atpD-1444	0.9034
1445	atpD-1445	NA
1446	atpD-1446	NA
1447	atpD-1447	NA
1448	atpD-1448	NA
1449	atpD-1449	NA
1450	atpD-1450	NA
1451	atpD-1451	NA
1452	atpD-1452	NA
1453	atpD-1453	0.8579
1454	atpD-1454	0.4948
1455	atpD-1455	0.2234
1456	atpD-1456	0.984
1457	atpD-1457	0.5214
1458	atpD-1458	NA
1459	atpD-1459	NA
1460	atpD-1460	0.8994
1461	atpD-1461	0.9487
1462	atpD-1462	NA
1463	atpD-1463	NA
1464	atpD-1464	0.9874
1465	atpD-1465	0.9874
1466	atpD-1466	NA

## Sheet: gyrB
Supplementary Table 2. P-values from tip permutation test of Micromonospora features respect to phylogenomics.
Character	Name	P
1	gyrB-1	NA
2	gyrB-2	NA
3	gyrB-3	NA
4	gyrB-4	NA
5	gyrB-5	NA
6	gyrB-6	NA
7	gyrB-7	NA
8	gyrB-8	NA
9	gyrB-9	NA
10	gyrB-10	NA
11	gyrB-11	NA
12	gyrB-12	NA
13	gyrB-13	NA
14	gyrB-14	NA
15	gyrB-15	NA
16	gyrB-16	NA
17	gyrB-17	NA
18	gyrB-18	NA
19	gyrB-19	NA
20	gyrB-20	NA
21	gyrB-21	NA
22	gyrB-22	NA
23	gyrB-23	NA
24	gyrB-24	NA
25	gyrB-25	NA
26	gyrB-26	NA
27	gyrB-27	NA
28	gyrB-28	NA
29	gyrB-29	NA
30	gyrB-30	NA
31	gyrB-31	NA
32	gyrB-32	NA
33	gyrB-33	NA
34	gyrB-34	NA
35	gyrB-35	NA
36	gyrB-36	NA
37	gyrB-37	NA
38	gyrB-38	NA
39	gyrB-39	NA
40	gyrB-40	NA
41	gyrB-41	NA
42	gyrB-42	NA
43	gyrB-43	NA
44	gyrB-44	NA
45	gyrB-45	NA
46	gyrB-46	NA
47	gyrB-47	NA
48	gyrB-48	NA
49	gyrB-49	NA
50	gyrB-50	NA
51	gyrB-51	NA
52	gyrB-52	NA
53	gyrB-53	NA
54	gyrB-54	NA
55	gyrB-55	NA
56	gyrB-56	NA
57	gyrB-57	NA
58	gyrB-58	NA
59	gyrB-59	NA
60	gyrB-60	NA
61	gyrB-61	NA
62	gyrB-62	NA
63	gyrB-63	NA
64	gyrB-64	NA
65	gyrB-65	NA
66	gyrB-66	NA
67	gyrB-67	NA
68	gyrB-68	NA
69	gyrB-69	NA
70	gyrB-70	NA
71	gyrB-71	NA
72	gyrB-72	NA
73	gyrB-73	NA
74	gyrB-74	NA
75	gyrB-75	NA
76	gyrB-76	NA
77	gyrB-77	NA
78	gyrB-78	NA
79	gyrB-79	NA
80	gyrB-80	NA
81	gyrB-81	NA
82	gyrB-82	NA
83	gyrB-83	NA
84	gyrB-84	NA
85	gyrB-85	NA
86	gyrB-86	NA
87	gyrB-87	NA
88	gyrB-88	NA
89	gyrB-89	NA
90	gyrB-90	NA
91	gyrB-91	NA
92	gyrB-92	NA
93	gyrB-93	NA
94	gyrB-94	NA
95	gyrB-95	NA
96	gyrB-96	NA
97	gyrB-97	NA
98	gyrB-98	NA
99	gyrB-99	NA
100	gyrB-100	NA
101	gyrB-101	NA
102	gyrB-102	NA
103	gyrB-103	0.5713
104	gyrB-104	NA
105	gyrB-105	NA
106	gyrB-106	0.9509
107	gyrB-107	NA
108	gyrB-108	0.9844
109	gyrB-109	NA
110	gyrB-110	NA
111	gyrB-111	0.6236
112	gyrB-112	0.6825
113	gyrB-113	NA
114	gyrB-114	NA
115	gyrB-115	0.6668
116	gyrB-116	NA
117	gyrB-117	NA
118	gyrB-118	NA
119	gyrB-119	NA
120	gyrB-120	NA
121	gyrB-121	NA
122	gyrB-122	NA
123	gyrB-123	0.9013
124	gyrB-124	NA
125	gyrB-125	NA
126	gyrB-126	0.6618
127	gyrB-127	NA
128	gyrB-128	0.9532
129	gyrB-129	NA
130	gyrB-130	NA
131	gyrB-131	NA
132	gyrB-132	0.8359
133	gyrB-133	NA
134	gyrB-134	NA
135	gyrB-135	NA
136	gyrB-136	NA
137	gyrB-137	NA
138	gyrB-138	NA
139	gyrB-139	NA
140	gyrB-140	NA
141	gyrB-141	0.7437
142	gyrB-142	NA
143	gyrB-143	NA
144	gyrB-144	0.984
145	gyrB-145	NA
146	gyrB-146	NA
147	gyrB-147	0.9612
148	gyrB-148	NA
149	gyrB-149	NA
150	gyrB-150	0.9521
151	gyrB-151	0.9514
152	gyrB-152	NA
153	gyrB-153	0.81
154	gyrB-154	NA
155	gyrB-155	NA
156	gyrB-156	0.8359
157	gyrB-157	NA
158	gyrB-158	NA
159	gyrB-159	0.9852
160	gyrB-160	NA
161	gyrB-161	NA
162	gyrB-162	0.9436
163	gyrB-163	NA
164	gyrB-164	NA
165	gyrB-165	0.4702
166	gyrB-166	NA
167	gyrB-167	NA
168	gyrB-168	NA
169	gyrB-169	NA
170	gyrB-170	NA
171	gyrB-171	0.9013
172	gyrB-172	NA
173	gyrB-173	NA
174	gyrB-174	0.9828
175	gyrB-175	NA
176	gyrB-176	NA
177	gyrB-177	0.8968
178	gyrB-178	NA
179	gyrB-179	NA
180	gyrB-180	NA
181	gyrB-181	NA
182	gyrB-182	NA
183	gyrB-183	NA
184	gyrB-184	NA
185	gyrB-185	NA
186	gyrB-186	NA
187	gyrB-187	NA
188	gyrB-188	NA
189	gyrB-189	0.9479
190	gyrB-190	NA
191	gyrB-191	NA
192	gyrB-192	0.7472
193	gyrB-193	NA
194	gyrB-194	NA
195	gyrB-195	NA
196	gyrB-196	NA
197	gyrB-197	NA
198	gyrB-198	0.9875
199	gyrB-199	NA
200	gyrB-200	NA
201	gyrB-201	0.2164
202	gyrB-202	NA
203	gyrB-203	NA
204	gyrB-204	0.8986
205	gyrB-205	NA
206	gyrB-206	NA
207	gyrB-207	0.5568
208	gyrB-208	NA
209	gyrB-209	NA
210	gyrB-210	NA
211	gyrB-211	NA
212	gyrB-212	NA
213	gyrB-213	NA
214	gyrB-214	NA
215	gyrB-215	NA
216	gyrB-216	NA
217	gyrB-217	NA
218	gyrB-218	NA
219	gyrB-219	0.7659
220	gyrB-220	NA
221	gyrB-221	NA
222	gyrB-222	0.477
223	gyrB-223	0.9514
224	gyrB-224	0.9514
225	gyrB-225	NA
226	gyrB-226	NA
227	gyrB-227	NA
228	gyrB-228	NA
229	gyrB-229	NA
230	gyrB-230	NA
231	gyrB-231	0.9845
232	gyrB-232	NA
233	gyrB-233	NA
234	gyrB-234	0.2854
235	gyrB-235	NA
236	gyrB-236	NA
237	gyrB-237	NA
238	gyrB-238	NA
239	gyrB-239	NA
240	gyrB-240	NA
241	gyrB-241	NA
242	gyrB-242	NA
243	gyrB-243	0.5467
244	gyrB-244	NA
245	gyrB-245	NA
246	gyrB-246	0.4683
247	gyrB-247	NA
248	gyrB-248	NA
249	gyrB-249	NA
250	gyrB-250	NA
251	gyrB-251	NA
252	gyrB-252	NA
253	gyrB-253	NA
254	gyrB-254	NA
255	gyrB-255	NA
256	gyrB-256	0.5745
257	gyrB-257	NA
258	gyrB-258	0.6525
259	gyrB-259	NA
260	gyrB-260	NA
261	gyrB-261	0.8315
262	gyrB-262	NA
263	gyrB-263	NA
264	gyrB-264	0.6018
265	gyrB-265	0.8395
266	gyrB-266	0.9502
267	gyrB-267	NA
268	gyrB-268	NA
269	gyrB-269	NA
270	gyrB-270	NA
271	gyrB-271	NA
272	gyrB-272	NA
273	gyrB-273	NA
274	gyrB-274	NA
275	gyrB-275	NA
276	gyrB-276	0.9517
277	gyrB-277	NA
278	gyrB-278	NA
279	gyrB-279	NA
280	gyrB-280	NA
281	gyrB-281	NA
282	gyrB-282	NA
283	gyrB-283	NA
284	gyrB-284	NA
285	gyrB-285	0.9961
286	gyrB-286	NA
287	gyrB-287	NA
288	gyrB-288	NA
289	gyrB-289	NA
290	gyrB-290	NA
291	gyrB-291	NA
292	gyrB-292	NA
293	gyrB-293	NA
294	gyrB-294	0.6791
295	gyrB-295	NA
296	gyrB-296	0.984
297	gyrB-297	NA
298	gyrB-298	NA
299	gyrB-299	NA
300	gyrB-300	NA
301	gyrB-301	NA
302	gyrB-302	NA
303	gyrB-303	0.9377
304	gyrB-304	NA
305	gyrB-305	NA
306	gyrB-306	0.114
307	gyrB-307	NA
308	gyrB-308	NA
309	gyrB-309	0.8027
310	gyrB-310	NA
311	gyrB-311	0.8302
312	gyrB-312	NA
313	gyrB-313	NA
314	gyrB-314	NA
315	gyrB-315	0.7542
316	gyrB-316	NA
317	gyrB-317	NA
318	gyrB-318	NA
319	gyrB-319	NA
320	gyrB-320	NA
321	gyrB-321	NA
322	gyrB-322	NA
323	gyrB-323	NA
324	gyrB-324	NA
325	gyrB-325	NA
326	gyrB-326	NA
327	gyrB-327	0.7265
328	gyrB-328	NA
329	gyrB-329	NA
330	gyrB-330	0.6343
331	gyrB-331	NA
332	gyrB-332	NA
333	gyrB-333	0.9945
334	gyrB-334	NA
335	gyrB-335	NA
336	gyrB-336	NA
337	gyrB-337	NA
338	gyrB-338	NA
339	gyrB-339	0.947
340	gyrB-340	NA
341	gyrB-341	NA
342	gyrB-342	NA
343	gyrB-343	NA
344	gyrB-344	NA
345	gyrB-345	NA
346	gyrB-346	NA
347	gyrB-347	NA
348	gyrB-348	0.4642
349	gyrB-349	NA
350	gyrB-350	NA
351	gyrB-351	NA
352	gyrB-352	NA
353	gyrB-353	NA
354	gyrB-354	0.2357
355	gyrB-355	NA
356	gyrB-356	NA
357	gyrB-357	NA
358	gyrB-358	0.9988
359	gyrB-359	NA
360	gyrB-360	0.0534
361	gyrB-361	NA
362	gyrB-362	NA
363	gyrB-363	NA
364	gyrB-364	NA
365	gyrB-365	NA
366	gyrB-366	NA
367	gyrB-367	NA
368	gyrB-368	NA
369	gyrB-369	0.6579
370	gyrB-370	NA
371	gyrB-371	NA
372	gyrB-372	0.7383
373	gyrB-373	NA
374	gyrB-374	NA
375	gyrB-375	NA
376	gyrB-376	NA
377	gyrB-377	NA
378	gyrB-378	NA
379	gyrB-379	NA
380	gyrB-380	NA
381	gyrB-381	0.907
382	gyrB-382	NA
383	gyrB-383	NA
384	gyrB-384	0.842
385	gyrB-385	NA
386	gyrB-386	NA
387	gyrB-387	0.8312
388	gyrB-388	NA
389	gyrB-389	NA
390	gyrB-390	0.8997
391	gyrB-391	0.9446
392	gyrB-392	NA
393	gyrB-393	0.9427
394	gyrB-394	NA
395	gyrB-395	NA
396	gyrB-396	NA
397	gyrB-397	NA
398	gyrB-398	NA
399	gyrB-399	NA
400	gyrB-400	NA
401	gyrB-401	NA
402	gyrB-402	0.7537
403	gyrB-403	NA
404	gyrB-404	NA
405	gyrB-405	0.3656
406	gyrB-406	NA
407	gyrB-407	NA
408	gyrB-408	NA
409	gyrB-409	NA
410	gyrB-410	NA
411	gyrB-411	NA
412	gyrB-412	NA
413	gyrB-413	NA
414	gyrB-414	NA
415	gyrB-415	NA
416	gyrB-416	NA
417	gyrB-417	NA
418	gyrB-418	NA
419	gyrB-419	NA
420	gyrB-420	NA
421	gyrB-421	NA
422	gyrB-422	NA
423	gyrB-423	NA
424	gyrB-424	NA
425	gyrB-425	NA
426	gyrB-426	NA
427	gyrB-427	NA
428	gyrB-428	NA
429	gyrB-429	NA
430	gyrB-430	NA
431	gyrB-431	NA
432	gyrB-432	0.8445
433	gyrB-433	NA
434	gyrB-434	NA
435	gyrB-435	0.9488
436	gyrB-436	NA
437	gyrB-437	NA
438	gyrB-438	NA
439	gyrB-439	NA
440	gyrB-440	NA
441	gyrB-441	0.9881
442	gyrB-442	NA
443	gyrB-443	NA
444	gyrB-444	0.3671
445	gyrB-445	NA
446	gyrB-446	NA
447	gyrB-447	NA
448	gyrB-448	NA
449	gyrB-449	NA
450	gyrB-450	NA
451	gyrB-451	NA
452	gyrB-452	NA
453	gyrB-453	0.9527
454	gyrB-454	NA
455	gyrB-455	NA
456	gyrB-456	0.8978
457	gyrB-457	NA
458	gyrB-458	NA
459	gyrB-459	0.8376
460	gyrB-460	NA
461	gyrB-461	NA
462	gyrB-462	0.8467
463	gyrB-463	NA
464	gyrB-464	NA
465	gyrB-465	0.978
466	gyrB-466	NA
467	gyrB-467	NA
468	gyrB-468	0.5729
469	gyrB-469	NA
470	gyrB-470	NA
471	gyrB-471	0.6669
472	gyrB-472	NA
473	gyrB-473	NA
474	gyrB-474	NA
475	gyrB-475	NA
476	gyrB-476	NA
477	gyrB-477	0.083
478	gyrB-478	NA
479	gyrB-479	NA
480	gyrB-480	0.7479
481	gyrB-481	NA
482	gyrB-482	NA
483	gyrB-483	NA
484	gyrB-484	NA
485	gyrB-485	NA
486	gyrB-486	0.7732
487	gyrB-487	0.9885
488	gyrB-488	0.656
489	gyrB-489	NA
490	gyrB-490	NA
491	gyrB-491	NA
492	gyrB-492	NA
493	gyrB-493	0.8319
494	gyrB-494	0.8735
495	gyrB-495	0.8158
496	gyrB-496	NA
497	gyrB-497	NA
498	gyrB-498	0.6594
499	gyrB-499	NA
500	gyrB-500	NA
501	gyrB-501	NA
502	gyrB-502	NA
503	gyrB-503	NA
504	gyrB-504	NA
505	gyrB-505	NA
506	gyrB-506	NA
507	gyrB-507	0.9824
508	gyrB-508	NA
509	gyrB-509	NA
510	gyrB-510	NA
511	gyrB-511	0.4573
512	gyrB-512	0.7935
513	gyrB-513	0.9828
514	gyrB-514	NA
515	gyrB-515	NA
516	gyrB-516	0.8833
517	gyrB-517	NA
518	gyrB-518	0.7282
519	gyrB-519	NA
520	gyrB-520	0.9824
521	gyrB-521	NA
522	gyrB-522	0.7495
523	gyrB-523	NA
524	gyrB-524	NA
525	gyrB-525	NA
526	gyrB-526	NA
527	gyrB-527	NA
528	gyrB-528	0.5319
529	gyrB-529	NA
530	gyrB-530	NA
531	gyrB-531	NA
532	gyrB-532	0.976
533	gyrB-533	0.9878
534	gyrB-534	0.9214
535	gyrB-535	NA
536	gyrB-536	NA
537	gyrB-537	NA
538	gyrB-538	0.3629
539	gyrB-539	0.4162
540	gyrB-540	0.9804
541	gyrB-541	0.1993
542	gyrB-542	0.8993
543	gyrB-543	0.9832
544	gyrB-544	NA
545	gyrB-545	NA
546	gyrB-546	NA
547	gyrB-547	NA
548	gyrB-548	NA
549	gyrB-549	NA
550	gyrB-550	NA
551	gyrB-551	NA
552	gyrB-552	NA
553	gyrB-553	0.5786
554	gyrB-554	0.5374
555	gyrB-555	0.4477
556	gyrB-556	0.7939
557	gyrB-557	0.9264
558	gyrB-558	NA
559	gyrB-559	NA
560	gyrB-560	NA
561	gyrB-561	NA
562	gyrB-562	NA
563	gyrB-563	NA
564	gyrB-564	NA
565	gyrB-565	NA
566	gyrB-566	NA
567	gyrB-567	0.901
568	gyrB-568	NA
569	gyrB-569	NA
570	gyrB-570	NA
571	gyrB-571	NA
572	gyrB-572	NA
573	gyrB-573	0.7587
574	gyrB-574	NA
575	gyrB-575	NA
576	gyrB-576	NA
577	gyrB-577	0.8343
578	gyrB-578	0.9498
579	gyrB-579	0.9813
580	gyrB-580	NA
581	gyrB-581	NA
582	gyrB-582	NA
583	gyrB-583	0.8919
584	gyrB-584	NA
585	gyrB-585	NA
586	gyrB-586	0.9042
587	gyrB-587	NA
588	gyrB-588	0.7737
589	gyrB-589	NA
590	gyrB-590	0.9844
591	gyrB-591	0.9522
592	gyrB-592	NA
593	gyrB-593	NA
594	gyrB-594	0.5549
595	gyrB-595	NA
596	gyrB-596	NA
597	gyrB-597	0.9992
598	gyrB-598	NA
599	gyrB-599	NA
600	gyrB-600	0.9863
601	gyrB-601	NA
602	gyrB-602	NA
603	gyrB-603	0.9976
604	gyrB-604	0.483
605	gyrB-605	NA
606	gyrB-606	0.9992
607	gyrB-607	NA
608	gyrB-608	NA
609	gyrB-609	NA
610	gyrB-610	NA
611	gyrB-611	NA
612	gyrB-612	NA
613	gyrB-613	NA
614	gyrB-614	NA
615	gyrB-615	0.3752
616	gyrB-616	NA
617	gyrB-617	NA
618	gyrB-618	0.9024
619	gyrB-619	0.8537
620	gyrB-620	NA
621	gyrB-621	0.46
622	gyrB-622	0.9834
623	gyrB-623	0.9841
624	gyrB-624	0.9847
625	gyrB-625	0.9837
626	gyrB-626	NA
627	gyrB-627	0.9027
628	gyrB-628	NA
629	gyrB-629	NA
630	gyrB-630	NA
631	gyrB-631	NA
632	gyrB-632	NA
633	gyrB-633	NA
634	gyrB-634	NA
635	gyrB-635	NA
636	gyrB-636	0.8468
637	gyrB-637	0.9845
638	gyrB-638	NA
639	gyrB-639	NA
640	gyrB-640	NA
641	gyrB-641	NA
642	gyrB-642	0.9864
643	gyrB-643	NA
644	gyrB-644	NA
645	gyrB-645	NA
646	gyrB-646	NA
647	gyrB-647	NA
648	gyrB-648	NA
649	gyrB-649	NA
650	gyrB-650	NA
651	gyrB-651	NA
652	gyrB-652	NA
653	gyrB-653	NA
654	gyrB-654	0.8359
655	gyrB-655	NA
656	gyrB-656	NA
657	gyrB-657	0.8996
658	gyrB-658	NA
659	gyrB-659	NA
660	gyrB-660	NA
661	gyrB-661	NA
662	gyrB-662	NA
663	gyrB-663	NA
664	gyrB-664	NA
665	gyrB-665	NA
666	gyrB-666	0.8004
667	gyrB-667	NA
668	gyrB-668	NA
669	gyrB-669	0.7778
670	gyrB-670	0.9837
671	gyrB-671	NA
672	gyrB-672	0.6366
673	gyrB-673	NA
674	gyrB-674	NA
675	gyrB-675	NA
676	gyrB-676	NA
677	gyrB-677	NA
678	gyrB-678	NA
679	gyrB-679	NA
680	gyrB-680	NA
681	gyrB-681	NA
682	gyrB-682	NA
683	gyrB-683	NA
684	gyrB-684	NA
685	gyrB-685	NA
686	gyrB-686	NA
687	gyrB-687	NA
688	gyrB-688	NA
689	gyrB-689	NA
690	gyrB-690	0.7576
691	gyrB-691	NA
692	gyrB-692	0.8553
693	gyrB-693	NA
694	gyrB-694	NA
695	gyrB-695	NA
696	gyrB-696	0.7998
697	gyrB-697	NA
698	gyrB-698	0.6633
699	gyrB-699	0.9657
700	gyrB-700	0.9648
701	gyrB-701	NA
702	gyrB-702	0.9745
703	gyrB-703	0.9997
704	gyrB-704	0.9997
705	gyrB-705	0.9837
706	gyrB-706	NA
707	gyrB-707	NA
708	gyrB-708	NA
709	gyrB-709	NA
710	gyrB-710	NA
711	gyrB-711	0.9855
712	gyrB-712	NA
713	gyrB-713	NA
714	gyrB-714	0.8349
715	gyrB-715	NA
716	gyrB-716	NA
717	gyrB-717	NA
718	gyrB-718	NA
719	gyrB-719	NA
720	gyrB-720	NA
721	gyrB-721	NA
722	gyrB-722	NA
723	gyrB-723	NA
724	gyrB-724	NA
725	gyrB-725	NA
726	gyrB-726	0.986
727	gyrB-727	NA
728	gyrB-728	NA
729	gyrB-729	NA
730	gyrB-730	NA
731	gyrB-731	0.9833
732	gyrB-732	0.2175
733	gyrB-733	0.8059
734	gyrB-734	0.9819
735	gyrB-735	0.7121
736	gyrB-736	NA
737	gyrB-737	0.9841
738	gyrB-738	0.9833
739	gyrB-739	0.9846
740	gyrB-740	0.6734
741	gyrB-741	0.5066
742	gyrB-742	NA
743	gyrB-743	NA
744	gyrB-744	NA
745	gyrB-745	NA
746	gyrB-746	NA
747	gyrB-747	0.9261
748	gyrB-748	NA
749	gyrB-749	NA
750	gyrB-750	NA
751	gyrB-751	0.3747
752	gyrB-752	0.3747
753	gyrB-753	0.9034
754	gyrB-754	0.3199
755	gyrB-755	0.1558
756	gyrB-756	0.1822
757	gyrB-757	NA
758	gyrB-758	NA
759	gyrB-759	0.984
760	gyrB-760	NA
761	gyrB-761	NA
762	gyrB-762	NA
763	gyrB-763	NA
764	gyrB-764	NA
765	gyrB-765	0.9633
766	gyrB-766	NA
767	gyrB-767	NA
768	gyrB-768	NA
769	gyrB-769	NA
770	gyrB-770	NA
771	gyrB-771	NA
772	gyrB-772	0.5937
773	gyrB-773	0.8717
774	gyrB-774	0.9817
775	gyrB-775	NA
776	gyrB-776	NA
777	gyrB-777	NA
778	gyrB-778	0.3218
779	gyrB-779	NA
780	gyrB-780	0.5662
781	gyrB-781	NA
782	gyrB-782	0.9514
783	gyrB-783	0.9525
784	gyrB-784	NA
785	gyrB-785	NA
786	gyrB-786	0.8985
787	gyrB-787	NA
788	gyrB-788	NA
789	gyrB-789	NA
790	gyrB-790	0.9866
791	gyrB-791	NA
792	gyrB-792	0.9828
793	gyrB-793	NA
794	gyrB-794	NA
795	gyrB-795	NA
796	gyrB-796	NA
797	gyrB-797	NA
798	gyrB-798	NA
799	gyrB-799	NA
800	gyrB-800	NA
801	gyrB-801	NA
802	gyrB-802	NA
803	gyrB-803	NA
804	gyrB-804	0.892
805	gyrB-805	NA
806	gyrB-806	NA
807	gyrB-807	NA
808	gyrB-808	NA
809	gyrB-809	NA
810	gyrB-810	0.9035
811	gyrB-811	NA
812	gyrB-812	NA
813	gyrB-813	NA
814	gyrB-814	NA
815	gyrB-815	NA
816	gyrB-816	0.9014
817	gyrB-817	NA
818	gyrB-818	NA
819	gyrB-819	0.15
820	gyrB-820	NA
821	gyrB-821	NA
822	gyrB-822	NA
823	gyrB-823	NA
824	gyrB-824	0.6492
825	gyrB-825	NA
826	gyrB-826	NA
827	gyrB-827	NA
828	gyrB-828	NA
829	gyrB-829	NA
830	gyrB-830	NA
831	gyrB-831	0.7478
832	gyrB-832	NA
833	gyrB-833	NA
834	gyrB-834	NA
835	gyrB-835	0.8962
836	gyrB-836	0.8962
837	gyrB-837	0.9845
838	gyrB-838	NA
839	gyrB-839	NA
840	gyrB-840	0.6674
841	gyrB-841	NA
842	gyrB-842	NA
843	gyrB-843	NA
844	gyrB-844	NA
845	gyrB-845	NA
846	gyrB-846	0.9834
847	gyrB-847	0.9514
848	gyrB-848	NA
849	gyrB-849	NA
850	gyrB-850	NA
851	gyrB-851	NA
852	gyrB-852	NA
853	gyrB-853	0.9812
854	gyrB-854	0.9607
855	gyrB-855	0.7216
856	gyrB-856	NA
857	gyrB-857	0.8993
858	gyrB-858	0.9853
859	gyrB-859	NA
860	gyrB-860	NA
861	gyrB-861	NA
862	gyrB-862	NA
863	gyrB-863	NA
864	gyrB-864	NA
865	gyrB-865	NA
866	gyrB-866	NA
867	gyrB-867	0.983
868	gyrB-868	NA
869	gyrB-869	NA
870	gyrB-870	0.8387
871	gyrB-871	0.8359
872	gyrB-872	0.8359
873	gyrB-873	NA
874	gyrB-874	NA
875	gyrB-875	NA
876	gyrB-876	NA
877	gyrB-877	NA
878	gyrB-878	NA
879	gyrB-879	0.9829
880	gyrB-880	NA
881	gyrB-881	NA
882	gyrB-882	NA
883	gyrB-883	NA
884	gyrB-884	NA
885	gyrB-885	NA
886	gyrB-886	0.9514
887	gyrB-887	NA
888	gyrB-888	0.4701
889	gyrB-889	0.2872
890	gyrB-890	0.982
891	gyrB-891	NA
892	gyrB-892	NA
893	gyrB-893	NA
894	gyrB-894	0.9822
895	gyrB-895	NA
896	gyrB-896	NA
897	gyrB-897	NA
898	gyrB-898	NA
899	gyrB-899	NA
900	gyrB-900	0.9829
901	gyrB-901	NA
902	gyrB-902	NA
903	gyrB-903	NA
904	gyrB-904	NA
905	gyrB-905	NA
906	gyrB-906	NA
907	gyrB-907	NA
908	gyrB-908	NA
909	gyrB-909	NA
910	gyrB-910	NA
911	gyrB-911	NA
912	gyrB-912	NA
913	gyrB-913	NA
914	gyrB-914	NA
915	gyrB-915	NA
916	gyrB-916	NA
917	gyrB-917	NA
918	gyrB-918	0.8361
919	gyrB-919	NA
920	gyrB-920	NA
921	gyrB-921	NA
922	gyrB-922	NA
923	gyrB-923	NA
924	gyrB-924	0.9819
925	gyrB-925	NA
926	gyrB-926	NA
927	gyrB-927	NA
928	gyrB-928	NA
929	gyrB-929	NA
930	gyrB-930	NA
931	gyrB-931	NA
932	gyrB-932	NA
933	gyrB-933	NA
934	gyrB-934	NA
935	gyrB-935	NA
936	gyrB-936	NA
937	gyrB-937	NA
938	gyrB-938	NA
939	gyrB-939	1
940	gyrB-940	NA
941	gyrB-941	NA
942	gyrB-942	NA
943	gyrB-943	NA
944	gyrB-944	NA
945	gyrB-945	0.8978
946	gyrB-946	NA
947	gyrB-947	NA
948	gyrB-948	NA
949	gyrB-949	NA
950	gyrB-950	0.5958
951	gyrB-951	0.2061
952	gyrB-952	NA
953	gyrB-953	NA
954	gyrB-954	NA
955	gyrB-955	NA
956	gyrB-956	NA
957	gyrB-957	NA
958	gyrB-958	NA
959	gyrB-959	NA
960	gyrB-960	0.49
961	gyrB-961	NA
962	gyrB-962	NA
963	gyrB-963	NA
964	gyrB-964	NA
965	gyrB-965	NA
966	gyrB-966	NA
967	gyrB-967	NA
968	gyrB-968	NA
969	gyrB-969	0.983
970	gyrB-970	NA
971	gyrB-971	NA
972	gyrB-972	0.9037
973	gyrB-973	NA
974	gyrB-974	NA
975	gyrB-975	0.9501
976	gyrB-976	NA
977	gyrB-977	NA
978	gyrB-978	NA
979	gyrB-979	NA
980	gyrB-980	NA
981	gyrB-981	NA
982	gyrB-982	NA
983	gyrB-983	NA
984	gyrB-984	0.9501
985	gyrB-985	NA
986	gyrB-986	NA
987	gyrB-987	NA
988	gyrB-988	NA
989	gyrB-989	NA
990	gyrB-990	NA
991	gyrB-991	NA
992	gyrB-992	NA
993	gyrB-993	0.9019
994	gyrB-994	0.9343
995	gyrB-995	0.984
996	gyrB-996	0.9005
997	gyrB-997	NA
998	gyrB-998	NA
999	gyrB-999	NA
1000	gyrB-1000	0.9462
1001	gyrB-1001	NA
1002	gyrB-1002	NA
1003	gyrB-1003	NA
1004	gyrB-1004	NA
1005	gyrB-1005	0.8314
1006	gyrB-1006	0.9833
1007	gyrB-1007	0.9855
1008	gyrB-1008	NA
1009	gyrB-1009	0.896
1010	gyrB-1010	NA
1011	gyrB-1011	0.6985
1012	gyrB-1012	NA
1013	gyrB-1013	NA
1014	gyrB-1014	NA
1015	gyrB-1015	NA
1016	gyrB-1016	NA
1017	gyrB-1017	NA
1018	gyrB-1018	0.8993
1019	gyrB-1019	0.8993
1020	gyrB-1020	0.3459
1021	gyrB-1021	NA
1022	gyrB-1022	NA
1023	gyrB-1023	NA
1024	gyrB-1024	NA
1025	gyrB-1025	NA
1026	gyrB-1026	NA
1027	gyrB-1027	0.8294
1028	gyrB-1028	NA
1029	gyrB-1029	0.8509
1030	gyrB-1030	NA
1031	gyrB-1031	NA
1032	gyrB-1032	0.9596
1033	gyrB-1033	0.8358
1034	gyrB-1034	0.8358
1035	gyrB-1035	0.9004
1036	gyrB-1036	NA
1037	gyrB-1037	NA
1038	gyrB-1038	NA
1039	gyrB-1039	NA
1040	gyrB-1040	NA
1041	gyrB-1041	NA
1042	gyrB-1042	NA
1043	gyrB-1043	NA
1044	gyrB-1044	0.8993
1045	gyrB-1045	NA
1046	gyrB-1046	NA
1047	gyrB-1047	NA
1048	gyrB-1048	0.9863
1049	gyrB-1049	0.8415
1050	gyrB-1050	NA
1051	gyrB-1051	NA
1052	gyrB-1052	NA
1053	gyrB-1053	NA
1054	gyrB-1054	NA
1055	gyrB-1055	NA
1056	gyrB-1056	NA
1057	gyrB-1057	0.8359
1058	gyrB-1058	0.9473
1059	gyrB-1059	0.9013
1060	gyrB-1060	NA
1061	gyrB-1061	NA
1062	gyrB-1062	NA
1063	gyrB-1063	NA
1064	gyrB-1064	NA
1065	gyrB-1065	0.9845
1066	gyrB-1066	NA
1067	gyrB-1067	NA
1068	gyrB-1068	0.6014
1069	gyrB-1069	NA
1070	gyrB-1070	NA
1071	gyrB-1071	0.9849
1072	gyrB-1072	NA
1073	gyrB-1073	NA
1074	gyrB-1074	NA
1075	gyrB-1075	NA
1076	gyrB-1076	NA
1077	gyrB-1077	NA
1078	gyrB-1078	NA
1079	gyrB-1079	NA
1080	gyrB-1080	0.9346
1081	gyrB-1081	NA
1082	gyrB-1082	NA
1083	gyrB-1083	0.7511
1084	gyrB-1084	NA
1085	gyrB-1085	NA
1086	gyrB-1086	0.7405
1087	gyrB-1087	0.8395
1088	gyrB-1088	NA
1089	gyrB-1089	0.3212
1090	gyrB-1090	NA
1091	gyrB-1091	NA
1092	gyrB-1092	0.8258
1093	gyrB-1093	NA
1094	gyrB-1094	NA
1095	gyrB-1095	NA
1096	gyrB-1096	NA
1097	gyrB-1097	NA
1098	gyrB-1098	NA
1099	gyrB-1099	NA
1100	gyrB-1100	NA
1101	gyrB-1101	NA
1102	gyrB-1102	NA
1103	gyrB-1103	NA
1104	gyrB-1104	NA
1105	gyrB-1105	NA
1106	gyrB-1106	NA
1107	gyrB-1107	0.8987
1108	gyrB-1108	NA
1109	gyrB-1109	NA
1110	gyrB-1110	NA
1111	gyrB-1111	NA
1112	gyrB-1112	NA
1113	gyrB-1113	0.759
1114	gyrB-1114	0.2502
1115	gyrB-1115	NA
1116	gyrB-1116	NA
1117	gyrB-1117	0.7543
1118	gyrB-1118	NA
1119	gyrB-1119	0.9467
1120	gyrB-1120	NA
1121	gyrB-1121	NA
1122	gyrB-1122	0.9498
1123	gyrB-1123	NA
1124	gyrB-1124	NA
1125	gyrB-1125	NA
1126	gyrB-1126	NA
1127	gyrB-1127	NA
1128	gyrB-1128	NA
1129	gyrB-1129	NA
1130	gyrB-1130	NA
1131	gyrB-1131	NA
1132	gyrB-1132	NA
1133	gyrB-1133	NA
1134	gyrB-1134	0.693
1135	gyrB-1135	NA
1136	gyrB-1136	NA
1137	gyrB-1137	NA
1138	gyrB-1138	NA
1139	gyrB-1139	NA
1140	gyrB-1140	0.9003
1141	gyrB-1141	NA
1142	gyrB-1142	NA
1143	gyrB-1143	NA
1144	gyrB-1144	NA
1145	gyrB-1145	NA
1146	gyrB-1146	0.9513
1147	gyrB-1147	NA
1148	gyrB-1148	NA
1149	gyrB-1149	NA
1150	gyrB-1150	NA
1151	gyrB-1151	NA
1152	gyrB-1152	0.0539
1153	gyrB-1153	NA
1154	gyrB-1154	NA
1155	gyrB-1155	NA
1156	gyrB-1156	NA
1157	gyrB-1157	NA
1158	gyrB-1158	NA
1159	gyrB-1159	NA
1160	gyrB-1160	NA
1161	gyrB-1161	0.9953
1162	gyrB-1162	NA
1163	gyrB-1163	NA
1164	gyrB-1164	NA
1165	gyrB-1165	NA
1166	gyrB-1166	NA
1167	gyrB-1167	0.2093
1168	gyrB-1168	NA
1169	gyrB-1169	NA
1170	gyrB-1170	NA
1171	gyrB-1171	0.8359
1172	gyrB-1172	NA
1173	gyrB-1173	NA
1174	gyrB-1174	NA
1175	gyrB-1175	NA
1176	gyrB-1176	NA
1177	gyrB-1177	NA
1178	gyrB-1178	NA
1179	gyrB-1179	0.9548
1180	gyrB-1180	NA
1181	gyrB-1181	NA
1182	gyrB-1182	NA
1183	gyrB-1183	NA
1184	gyrB-1184	NA
1185	gyrB-1185	0.9824
1186	gyrB-1186	NA
1187	gyrB-1187	NA
1188	gyrB-1188	NA
1189	gyrB-1189	NA
1190	gyrB-1190	NA
1191	gyrB-1191	NA
1192	gyrB-1192	NA
1193	gyrB-1193	NA
1194	gyrB-1194	NA
1195	gyrB-1195	NA
1196	gyrB-1196	NA
1197	gyrB-1197	0.8038
1198	gyrB-1198	0.8038
1199	gyrB-1199	0.9473
1200	gyrB-1200	NA
1201	gyrB-1201	0.9828
1202	gyrB-1202	NA
1203	gyrB-1203	0.9013
1204	gyrB-1204	NA
1205	gyrB-1205	NA
1206	gyrB-1206	0.9011
1207	gyrB-1207	NA
1208	gyrB-1208	NA
1209	gyrB-1209	NA
1210	gyrB-1210	NA
1211	gyrB-1211	NA
1212	gyrB-1212	NA
1213	gyrB-1213	0.953
1214	gyrB-1214	NA
1215	gyrB-1215	0.9832
1216	gyrB-1216	NA
1217	gyrB-1217	NA
1218	gyrB-1218	NA
1219	gyrB-1219	NA
1220	gyrB-1220	NA
1221	gyrB-1221	0.7546
1222	gyrB-1222	NA
1223	gyrB-1223	NA
1224	gyrB-1224	NA
1225	gyrB-1225	NA
1226	gyrB-1226	NA
1227	gyrB-1227	0.9482
1228	gyrB-1228	NA
1229	gyrB-1229	NA
1230	gyrB-1230	NA
1231	gyrB-1231	NA
1232	gyrB-1232	NA
1233	gyrB-1233	0.9028
1234	gyrB-1234	NA
1235	gyrB-1235	NA
1236	gyrB-1236	0.4706
1237	gyrB-1237	NA
1238	gyrB-1238	NA
1239	gyrB-1239	NA
1240	gyrB-1240	0.8382
1241	gyrB-1241	0.9828
1242	gyrB-1242	0.8423
1243	gyrB-1243	NA
1244	gyrB-1244	NA
1245	gyrB-1245	0.9837
1246	gyrB-1246	NA
1247	gyrB-1247	NA
1248	gyrB-1248	0.8379
1249	gyrB-1249	0.142
1250	gyrB-1250	0.2206
1251	gyrB-1251	0.0902
1252	gyrB-1252	NA
1253	gyrB-1253	NA
1254	gyrB-1254	NA
1255	gyrB-1255	NA
1256	gyrB-1256	NA
1257	gyrB-1257	0.8359
1258	gyrB-1258	NA
1259	gyrB-1259	NA
1260	gyrB-1260	0.9852
1261	gyrB-1261	NA
1262	gyrB-1262	NA
1263	gyrB-1263	NA
1264	gyrB-1264	NA
1265	gyrB-1265	NA
1266	gyrB-1266	0.6915
1267	gyrB-1267	NA
1268	gyrB-1268	NA
1269	gyrB-1269	0.9678
1270	gyrB-1270	NA
1271	gyrB-1271	NA
1272	gyrB-1272	0.9679
1273	gyrB-1273	NA
1274	gyrB-1274	NA
1275	gyrB-1275	0.9865
1276	gyrB-1276	NA
1277	gyrB-1277	NA
1278	gyrB-1278	0.9718
1279	gyrB-1279	NA
1280	gyrB-1280	NA
1281	gyrB-1281	NA
1282	gyrB-1282	NA
1283	gyrB-1283	NA
1284	gyrB-1284	NA
1285	gyrB-1285	NA
1286	gyrB-1286	NA
1287	gyrB-1287	0.9398
1288	gyrB-1288	NA
1289	gyrB-1289	NA
1290	gyrB-1290	NA
1291	gyrB-1291	NA
1292	gyrB-1292	NA
1293	gyrB-1293	NA
1294	gyrB-1294	NA
1295	gyrB-1295	NA
1296	gyrB-1296	0.9158
1297	gyrB-1297	NA
1298	gyrB-1298	NA
1299	gyrB-1299	0.8399
1300	gyrB-1300	NA
1301	gyrB-1301	NA
1302	gyrB-1302	NA
1303	gyrB-1303	NA
1304	gyrB-1304	NA
1305	gyrB-1305	0.9013
1306	gyrB-1306	NA
1307	gyrB-1307	NA
1308	gyrB-1308	NA
1309	gyrB-1309	NA
1310	gyrB-1310	NA
1311	gyrB-1311	0.7528
1312	gyrB-1312	NA
1313	gyrB-1313	NA
1314	gyrB-1314	NA
1315	gyrB-1315	NA
1316	gyrB-1316	NA
1317	gyrB-1317	NA
1318	gyrB-1318	NA
1319	gyrB-1319	NA
1320	gyrB-1320	NA
1321	gyrB-1321	NA
1322	gyrB-1322	NA
1323	gyrB-1323	NA
1324	gyrB-1324	NA
1325	gyrB-1325	NA
1326	gyrB-1326	NA
1327	gyrB-1327	NA
1328	gyrB-1328	NA
1329	gyrB-1329	NA
1330	gyrB-1330	NA
1331	gyrB-1331	NA
1332	gyrB-1332	NA
1333	gyrB-1333	NA
1334	gyrB-1334	NA
1335	gyrB-1335	NA
1336	gyrB-1336	NA
1337	gyrB-1337	NA
1338	gyrB-1338	NA
1339	gyrB-1339	NA
1340	gyrB-1340	NA
1341	gyrB-1341	NA
1342	gyrB-1342	NA
1343	gyrB-1343	NA
1344	gyrB-1344	0.7563
1345	gyrB-1345	NA
1346	gyrB-1346	NA
1347	gyrB-1347	NA
1348	gyrB-1348	NA
1349	gyrB-1349	NA
1350	gyrB-1350	NA
1351	gyrB-1351	0.9993
1352	gyrB-1352	NA
1353	gyrB-1353	0.9828
1354	gyrB-1354	NA
1355	gyrB-1355	NA
1356	gyrB-1356	NA
1357	gyrB-1357	NA
1358	gyrB-1358	NA
1359	gyrB-1359	NA
1360	gyrB-1360	NA
1361	gyrB-1361	NA
1362	gyrB-1362	NA
1363	gyrB-1363	NA
1364	gyrB-1364	NA
1365	gyrB-1365	NA
1366	gyrB-1366	NA
1367	gyrB-1367	NA
1368	gyrB-1368	0.9867
1369	gyrB-1369	NA
1370	gyrB-1370	NA
1371	gyrB-1371	NA
1372	gyrB-1372	NA
1373	gyrB-1373	NA
1374	gyrB-1374	NA
1375	gyrB-1375	NA
1376	gyrB-1376	NA
1377	gyrB-1377	0.9852
1378	gyrB-1378	NA
1379	gyrB-1379	NA
1380	gyrB-1380	0.9486
1381	gyrB-1381	NA
1382	gyrB-1382	NA
1383	gyrB-1383	NA
1384	gyrB-1384	NA
1385	gyrB-1385	NA
1386	gyrB-1386	0.9968
1387	gyrB-1387	NA
1388	gyrB-1388	NA
1389	gyrB-1389	NA
1390	gyrB-1390	NA
1391	gyrB-1391	NA
1392	gyrB-1392	0.1396
1393	gyrB-1393	NA
1394	gyrB-1394	NA
1395	gyrB-1395	NA
1396	gyrB-1396	NA
1397	gyrB-1397	NA
1398	gyrB-1398	NA
1399	gyrB-1399	NA
1400	gyrB-1400	NA
1401	gyrB-1401	NA
1402	gyrB-1402	NA
1403	gyrB-1403	NA
1404	gyrB-1404	NA
1405	gyrB-1405	NA
1406	gyrB-1406	NA
1407	gyrB-1407	0.3878
1408	gyrB-1408	NA
1409	gyrB-1409	NA
1410	gyrB-1410	NA
1411	gyrB-1411	NA
1412	gyrB-1412	NA
1413	gyrB-1413	NA
1414	gyrB-1414	NA
1415	gyrB-1415	NA
1416	gyrB-1416	0.7541
1417	gyrB-1417	NA
1418	gyrB-1418	NA
1419	gyrB-1419	0.9884
1420	gyrB-1420	NA
1421	gyrB-1421	NA
1422	gyrB-1422	0.9009
1423	gyrB-1423	NA
1424	gyrB-1424	NA
1425	gyrB-1425	NA
1426	gyrB-1426	NA
1427	gyrB-1427	NA
1428	gyrB-1428	NA
1429	gyrB-1429	NA
1430	gyrB-1430	NA
1431	gyrB-1431	NA
1432	gyrB-1432	NA
1433	gyrB-1433	NA
1434	gyrB-1434	NA
1435	gyrB-1435	NA
1436	gyrB-1436	NA
1437	gyrB-1437	0.8073
1438	gyrB-1438	NA
1439	gyrB-1439	NA
1440	gyrB-1440	0.6076
1441	gyrB-1441	NA
1442	gyrB-1442	NA
1443	gyrB-1443	0.9821
1444	gyrB-1444	NA
1445	gyrB-1445	NA
1446	gyrB-1446	0.8055
1447	gyrB-1447	NA
1448	gyrB-1448	NA
1449	gyrB-1449	0.7386
1450	gyrB-1450	0.9041
1451	gyrB-1451	0.9041
1452	gyrB-1452	0.668
1453	gyrB-1453	NA
1454	gyrB-1454	NA
1455	gyrB-1455	NA
1456	gyrB-1456	NA
1457	gyrB-1457	NA
1458	gyrB-1458	0.9811
1459	gyrB-1459	NA
1460	gyrB-1460	NA
1461	gyrB-1461	NA
1462	gyrB-1462	NA
1463	gyrB-1463	NA
1464	gyrB-1464	NA
1465	gyrB-1465	NA
1466	gyrB-1466	NA
1467	gyrB-1467	0.9823
1468	gyrB-1468	NA
1469	gyrB-1469	NA
1470	gyrB-1470	NA
1471	gyrB-1471	NA
1472	gyrB-1472	NA
1473	gyrB-1473	0.6679
1474	gyrB-1474	NA
1475	gyrB-1475	NA
1476	gyrB-1476	NA
1477	gyrB-1477	NA
1478	gyrB-1478	NA
1479	gyrB-1479	NA
1480	gyrB-1480	NA
1481	gyrB-1481	NA
1482	gyrB-1482	NA
1483	gyrB-1483	NA
1484	gyrB-1484	NA
1485	gyrB-1485	0.6578
1486	gyrB-1486	NA
1487	gyrB-1487	NA
1488	gyrB-1488	NA
1489	gyrB-1489	NA
1490	gyrB-1490	NA
1491	gyrB-1491	0.9847
1492	gyrB-1492	NA
1493	gyrB-1493	NA
1494	gyrB-1494	NA
1495	gyrB-1495	NA
1496	gyrB-1496	NA
1497	gyrB-1497	NA
1498	gyrB-1498	NA
1499	gyrB-1499	NA
1500	gyrB-1500	NA
1501	gyrB-1501	NA
1502	gyrB-1502	NA
1503	gyrB-1503	0.9832
1504	gyrB-1504	NA
1505	gyrB-1505	NA
1506	gyrB-1506	NA
1507	gyrB-1507	NA
1508	gyrB-1508	NA
1509	gyrB-1509	NA
1510	gyrB-1510	NA
1511	gyrB-1511	NA
1512	gyrB-1512	NA
1513	gyrB-1513	NA
1514	gyrB-1514	NA
1515	gyrB-1515	0.9824
1516	gyrB-1516	0.9499
1517	gyrB-1517	NA
1518	gyrB-1518	0.7571
1519	gyrB-1519	NA
1520	gyrB-1520	NA
1521	gyrB-1521	NA
1522	gyrB-1522	NA
1523	gyrB-1523	NA
1524	gyrB-1524	NA
1525	gyrB-1525	0.9563
1526	gyrB-1526	0.9563
1527	gyrB-1527	NA
1528	gyrB-1528	NA
1529	gyrB-1529	NA
1530	gyrB-1530	NA
1531	gyrB-1531	NA
1532	gyrB-1532	NA
1533	gyrB-1533	0.7543
1534	gyrB-1534	NA
1535	gyrB-1535	NA
1536	gyrB-1536	NA
1537	gyrB-1537	NA
1538	gyrB-1538	NA
1539	gyrB-1539	NA
1540	gyrB-1540	NA
1541	gyrB-1541	NA
1542	gyrB-1542	0.9537
1543	gyrB-1543	NA
1544	gyrB-1544	NA
1545	gyrB-1545	NA
1546	gyrB-1546	NA
1547	gyrB-1547	NA
1548	gyrB-1548	0.9816
1549	gyrB-1549	NA
1550	gyrB-1550	NA
1551	gyrB-1551	0.9994
1552	gyrB-1552	0.9845
1553	gyrB-1553	NA
1554	gyrB-1554	0.9888
1555	gyrB-1555	NA
1556	gyrB-1556	NA
1557	gyrB-1557	NA
1558	gyrB-1558	NA
1559	gyrB-1559	NA
1560	gyrB-1560	NA
1561	gyrB-1561	NA
1562	gyrB-1562	NA
1563	gyrB-1563	NA
1564	gyrB-1564	NA
1565	gyrB-1565	NA
1566	gyrB-1566	0.9833
1567	gyrB-1567	NA
1568	gyrB-1568	NA
1569	gyrB-1569	NA
1570	gyrB-1570	NA
1571	gyrB-1571	NA
1572	gyrB-1572	NA
1573	gyrB-1573	NA
1574	gyrB-1574	NA
1575	gyrB-1575	NA
1576	gyrB-1576	NA
1577	gyrB-1577	NA
1578	gyrB-1578	NA
1579	gyrB-1579	NA
1580	gyrB-1580	NA
1581	gyrB-1581	NA
1582	gyrB-1582	NA
1583	gyrB-1583	NA
1584	gyrB-1584	0.7378
1585	gyrB-1585	NA
1586	gyrB-1586	NA
1587	gyrB-1587	NA
1588	gyrB-1588	NA
1589	gyrB-1589	NA
1590	gyrB-1590	NA
1591	gyrB-1591	NA
1592	gyrB-1592	NA
1593	gyrB-1593	NA
1594	gyrB-1594	NA
1595	gyrB-1595	NA
1596	gyrB-1596	0.0505
1597	gyrB-1597	NA
1598	gyrB-1598	NA
1599	gyrB-1599	0.9808
1600	gyrB-1600	NA
1601	gyrB-1601	NA
1602	gyrB-1602	NA
1603	gyrB-1603	NA
1604	gyrB-1604	NA
1605	gyrB-1605	NA
1606	gyrB-1606	0.7378
1607	gyrB-1607	NA
1608	gyrB-1608	0.8498
1609	gyrB-1609	NA
1610	gyrB-1610	NA
1611	gyrB-1611	NA
1612	gyrB-1612	NA
1613	gyrB-1613	NA
1614	gyrB-1614	NA
1615	gyrB-1615	NA
1616	gyrB-1616	NA
1617	gyrB-1617	NA
1618	gyrB-1618	NA
1619	gyrB-1619	NA
1620	gyrB-1620	0.984
1621	gyrB-1621	NA
1622	gyrB-1622	NA
1623	gyrB-1623	NA
1624	gyrB-1624	NA
1625	gyrB-1625	NA
1626	gyrB-1626	0.1495
1627	gyrB-1627	NA
1628	gyrB-1628	NA
1629	gyrB-1629	NA
1630	gyrB-1630	NA
1631	gyrB-1631	NA
1632	gyrB-1632	0.7638
1633	gyrB-1633	NA
1634	gyrB-1634	NA
1635	gyrB-1635	NA
1636	gyrB-1636	NA
1637	gyrB-1637	NA
1638	gyrB-1638	0.9517
1639	gyrB-1639	NA
1640	gyrB-1640	NA
1641	gyrB-1641	NA
1642	gyrB-1642	NA
1643	gyrB-1643	NA
1644	gyrB-1644	NA
1645	gyrB-1645	NA
1646	gyrB-1646	NA
1647	gyrB-1647	NA
1648	gyrB-1648	NA
1649	gyrB-1649	NA
1650	gyrB-1650	NA
1651	gyrB-1651	NA
1652	gyrB-1652	NA
1653	gyrB-1653	0.9464
1654	gyrB-1654	NA
1655	gyrB-1655	NA
1656	gyrB-1656	0.9034
1657	gyrB-1657	NA
1658	gyrB-1658	NA
1659	gyrB-1659	NA
1660	gyrB-1660	NA
1661	gyrB-1661	NA
1662	gyrB-1662	0.9466
1663	gyrB-1663	NA
1664	gyrB-1664	NA
1665	gyrB-1665	0.7521
1666	gyrB-1666	NA
1667	gyrB-1667	NA
1668	gyrB-1668	0.9018
1669	gyrB-1669	NA
1670	gyrB-1670	NA
1671	gyrB-1671	0.9013
1672	gyrB-1672	NA
1673	gyrB-1673	NA
1674	gyrB-1674	NA
1675	gyrB-1675	NA
1676	gyrB-1676	NA
1677	gyrB-1677	0.7282
1678	gyrB-1678	NA
1679	gyrB-1679	NA
1680	gyrB-1680	NA
1681	gyrB-1681	NA
1682	gyrB-1682	NA
1683	gyrB-1683	NA
1684	gyrB-1684	NA
1685	gyrB-1685	NA
1686	gyrB-1686	0.0331
1687	gyrB-1687	NA
1688	gyrB-1688	NA
1689	gyrB-1689	0.8783
1690	gyrB-1690	0.9499
1691	gyrB-1691	NA
1692	gyrB-1692	0.8782
1693	gyrB-1693	NA
1694	gyrB-1694	NA
1695	gyrB-1695	0.8452
1696	gyrB-1696	NA
1697	gyrB-1697	NA
1698	gyrB-1698	0.8332
1699	gyrB-1699	0.7238
1700	gyrB-1700	NA
1701	gyrB-1701	NA
1702	gyrB-1702	NA
1703	gyrB-1703	NA
1704	gyrB-1704	0.3533
1705	gyrB-1705	NA
1706	gyrB-1706	NA
1707	gyrB-1707	NA
1708	gyrB-1708	NA
1709	gyrB-1709	NA
1710	gyrB-1710	NA
1711	gyrB-1711	NA
1712	gyrB-1712	NA
1713	gyrB-1713	NA
1714	gyrB-1714	NA
1715	gyrB-1715	NA
1716	gyrB-1716	NA
1717	gyrB-1717	NA
1718	gyrB-1718	NA
1719	gyrB-1719	NA
1720	gyrB-1720	NA
1721	gyrB-1721	NA
1722	gyrB-1722	0.9703
1723	gyrB-1723	NA
1724	gyrB-1724	NA
1725	gyrB-1725	NA
1726	gyrB-1726	NA
1727	gyrB-1727	NA
1728	gyrB-1728	NA
1729	gyrB-1729	NA
1730	gyrB-1730	NA
1731	gyrB-1731	0.9304
1732	gyrB-1732	NA
1733	gyrB-1733	NA
1734	gyrB-1734	NA
1735	gyrB-1735	NA
1736	gyrB-1736	NA
1737	gyrB-1737	NA
1738	gyrB-1738	NA
1739	gyrB-1739	NA
1740	gyrB-1740	NA
1741	gyrB-1741	NA
1742	gyrB-1742	NA
1743	gyrB-1743	NA
1744	gyrB-1744	NA
1745	gyrB-1745	NA
1746	gyrB-1746	NA
1747	gyrB-1747	NA
1748	gyrB-1748	NA
1749	gyrB-1749	NA
1750	gyrB-1750	NA
1751	gyrB-1751	0.9495
1752	gyrB-1752	NA
1753	gyrB-1753	0.949
1754	gyrB-1754	0.949
1755	gyrB-1755	NA
1756	gyrB-1756	NA
1757	gyrB-1757	NA
1758	gyrB-1758	0.9825
1759	gyrB-1759	NA
1760	gyrB-1760	NA
1761	gyrB-1761	NA
1762	gyrB-1762	NA
1763	gyrB-1763	NA
1764	gyrB-1764	NA
1765	gyrB-1765	NA
1766	gyrB-1766	NA
1767	gyrB-1767	0.4693
1768	gyrB-1768	NA
1769	gyrB-1769	NA
1770	gyrB-1770	NA
1771	gyrB-1771	NA
1772	gyrB-1772	NA
1773	gyrB-1773	NA
1774	gyrB-1774	NA
1775	gyrB-1775	NA
1776	gyrB-1776	0.4714
1777	gyrB-1777	NA
1778	gyrB-1778	NA
1779	gyrB-1779	NA
1780	gyrB-1780	NA
1781	gyrB-1781	NA
1782	gyrB-1782	0.6525
1783	gyrB-1783	NA
1784	gyrB-1784	NA
1785	gyrB-1785	NA
1786	gyrB-1786	NA
1787	gyrB-1787	NA
1788	gyrB-1788	0.4093
1789	gyrB-1789	NA
1790	gyrB-1790	NA
1791	gyrB-1791	0.751
1792	gyrB-1792	NA
1793	gyrB-1793	NA
1794	gyrB-1794	0.734
1795	gyrB-1795	NA
1796	gyrB-1796	NA
1797	gyrB-1797	NA
1798	gyrB-1798	NA
1799	gyrB-1799	NA
1800	gyrB-1800	0.9254
1801	gyrB-1801	NA
1802	gyrB-1802	NA
1803	gyrB-1803	0.5791
1804	gyrB-1804	NA
1805	gyrB-1805	NA
1806	gyrB-1806	NA
1807	gyrB-1807	NA
1808	gyrB-1808	0.983
1809	gyrB-1809	0.9274
1810	gyrB-1810	NA
1811	gyrB-1811	NA
1812	gyrB-1812	NA
1813	gyrB-1813	NA
1814	gyrB-1814	NA
1815	gyrB-1815	0.8463
1816	gyrB-1816	NA
1817	gyrB-1817	NA
1818	gyrB-1818	NA
1819	gyrB-1819	NA
1820	gyrB-1820	NA
1821	gyrB-1821	NA
1822	gyrB-1822	NA
1823	gyrB-1823	NA
1824	gyrB-1824	NA
1825	gyrB-1825	NA
1826	gyrB-1826	NA
1827	gyrB-1827	NA
1828	gyrB-1828	0.9485
1829	gyrB-1829	NA
1830	gyrB-1830	0.091
1831	gyrB-1831	NA
1832	gyrB-1832	NA
1833	gyrB-1833	0.9532
1834	gyrB-1834	NA
1835	gyrB-1835	NA
1836	gyrB-1836	0.8362
1837	gyrB-1837	0.1406
1838	gyrB-1838	0.0131
1839	gyrB-1839	0.9013
1840	gyrB-1840	NA
1841	gyrB-1841	NA
1842	gyrB-1842	NA
1843	gyrB-1843	NA
1844	gyrB-1844	NA
1845	gyrB-1845	NA
1846	gyrB-1846	NA
1847	gyrB-1847	NA
1848	gyrB-1848	NA
1849	gyrB-1849	NA
1850	gyrB-1850	NA
1851	gyrB-1851	0.9514
1852	gyrB-1852	NA
1853	gyrB-1853	NA
1854	gyrB-1854	NA
1855	gyrB-1855	NA
1856	gyrB-1856	NA
1857	gyrB-1857	0.3772
1858	gyrB-1858	NA
1859	gyrB-1859	NA
1860	gyrB-1860	NA
1861	gyrB-1861	NA
1862	gyrB-1862	NA
1863	gyrB-1863	NA
1864	gyrB-1864	NA
1865	gyrB-1865	NA
1866	gyrB-1866	0.0921
1867	gyrB-1867	NA
1868	gyrB-1868	NA
1869	gyrB-1869	NA
1870	gyrB-1870	NA
1871	gyrB-1871	NA
1872	gyrB-1872	0.9964
1873	gyrB-1873	NA
1874	gyrB-1874	NA
1875	gyrB-1875	NA
1876	gyrB-1876	NA
1877	gyrB-1877	NA
1878	gyrB-1878	NA
1879	gyrB-1879	NA
1880	gyrB-1880	NA
1881	gyrB-1881	NA
1882	gyrB-1882	NA
1883	gyrB-1883	NA
1884	gyrB-1884	0.763
1885	gyrB-1885	NA
1886	gyrB-1886	NA
1887	gyrB-1887	0.9497
1888	gyrB-1888	NA
1889	gyrB-1889	NA
1890	gyrB-1890	0.8942
1891	gyrB-1891	NA
1892	gyrB-1892	NA
1893	gyrB-1893	0.8994
1894	gyrB-1894	NA
1895	gyrB-1895	NA
1896	gyrB-1896	NA
1897	gyrB-1897	NA
1898	gyrB-1898	NA
1899	gyrB-1899	0.4726
1900	gyrB-1900	NA
1901	gyrB-1901	NA
1902	gyrB-1902	NA
1903	gyrB-1903	NA
1904	gyrB-1904	NA
1905	gyrB-1905	0.9345
1906	gyrB-1906	NA
1907	gyrB-1907	NA
1908	gyrB-1908	NA
1909	gyrB-1909	NA
1910	gyrB-1910	NA
1911	gyrB-1911	NA
1912	gyrB-1912	NA
1913	gyrB-1913	NA
1914	gyrB-1914	NA
1915	gyrB-1915	NA
1916	gyrB-1916	NA
1917	gyrB-1917	0.1301
1918	gyrB-1918	NA
1919	gyrB-1919	NA
1920	gyrB-1920	0.9235
1921	gyrB-1921	NA
1922	gyrB-1922	NA
1923	gyrB-1923	0.7638
1924	gyrB-1924	NA
1925	gyrB-1925	NA
1926	gyrB-1926	0.665
1927	gyrB-1927	NA
1928	gyrB-1928	NA
1929	gyrB-1929	0.9816
1930	gyrB-1930	NA
1931	gyrB-1931	NA
1932	gyrB-1932	0.6217
1933	gyrB-1933	NA
1934	gyrB-1934	0.9825
1935	gyrB-1935	NA
1936	gyrB-1936	NA
1937	gyrB-1937	NA
1938	gyrB-1938	0.9842
1939	gyrB-1939	NA
1940	gyrB-1940	NA
1941	gyrB-1941	0.8535
1942	gyrB-1942	NA
1943	gyrB-1943	NA
1944	gyrB-1944	0.8373
1945	gyrB-1945	NA
1946	gyrB-1946	NA
1947	gyrB-1947	NA
1948	gyrB-1948	NA
1949	gyrB-1949	NA
1950	gyrB-1950	0.985
1951	gyrB-1951	NA
1952	gyrB-1952	NA
1953	gyrB-1953	0.7964
1954	gyrB-1954	NA
1955	gyrB-1955	NA
1956	gyrB-1956	0.2363
1957	gyrB-1957	0.9472
1958	gyrB-1958	0.9472
1959	gyrB-1959	0.9488
1960	gyrB-1960	NA
1961	gyrB-1961	NA
1962	gyrB-1962	0.6034
1963	gyrB-1963	NA
1964	gyrB-1964	NA
1965	gyrB-1965	NA
1966	gyrB-1966	NA
1967	gyrB-1967	NA
1968	gyrB-1968	0.8354
1969	gyrB-1969	0.3464
1970	gyrB-1970	NA
1971	gyrB-1971	0.9467
1972	gyrB-1972	NA
1973	gyrB-1973	NA
1974	gyrB-1974	NA
1975	gyrB-1975	NA
1976	gyrB-1976	NA
1977	gyrB-1977	0.8313
1978	gyrB-1978	NA
1979	gyrB-1979	NA
1980	gyrB-1980	0.3825
1981	gyrB-1981	0.949
1982	gyrB-1982	NA
1983	gyrB-1983	0.9514
1984	gyrB-1984	NA
1985	gyrB-1985	NA
1986	gyrB-1986	NA
1987	gyrB-1987	NA
1988	gyrB-1988	NA
1989	gyrB-1989	0.4687
1990	gyrB-1990	NA
1991	gyrB-1991	NA
1992	gyrB-1992	NA
1993	gyrB-1993	NA
1994	gyrB-1994	NA
1995	gyrB-1995	NA
1996	gyrB-1996	NA
1997	gyrB-1997	NA
1998	gyrB-1998	NA
[truncated: 61 more rows]

## Sheet: recA
Supplementary Table 2. P-values from tip permutation test of Micromonospora features respect to phylogenomics.
Character	Name	P
1	recA-1	NA
2	recA-2	NA
3	recA-3	NA
4	recA-4	NA
5	recA-5	NA
6	recA-6	NA
7	recA-7	NA
8	recA-8	NA
9	recA-9	NA
10	recA-10	NA
11	recA-11	NA
12	recA-12	NA
13	recA-13	NA
14	recA-14	NA
15	recA-15	NA
16	recA-16	NA
17	recA-17	NA
18	recA-18	NA
19	recA-19	NA
20	recA-20	NA
21	recA-21	NA
22	recA-22	NA
23	recA-23	NA
24	recA-24	NA
25	recA-25	NA
26	recA-26	NA
27	recA-27	NA
28	recA-28	NA
29	recA-29	NA
30	recA-30	NA
31	recA-31	NA
32	recA-32	NA
33	recA-33	NA
34	recA-34	NA
35	recA-35	NA
36	recA-36	NA
37	recA-37	NA
38	recA-38	NA
39	recA-39	NA
40	recA-40	NA
41	recA-41	NA
42	recA-42	NA
43	recA-43	NA
44	recA-44	NA
45	recA-45	NA
46	recA-46	NA
47	recA-47	NA
48	recA-48	NA
49	recA-49	NA
50	recA-50	NA
51	recA-51	NA
52	recA-52	NA
53	recA-53	NA
54	recA-54	NA
55	recA-55	NA
56	recA-56	NA
57	recA-57	NA
58	recA-58	NA
59	recA-59	NA
60	recA-60	NA
61	recA-61	NA
62	recA-62	NA
63	recA-63	NA
64	recA-64	NA
65	recA-65	NA
66	recA-66	NA
67	recA-67	NA
68	recA-68	NA
69	recA-69	NA
70	recA-70	NA
71	recA-71	NA
72	recA-72	NA
73	recA-73	NA
74	recA-74	NA
75	recA-75	NA
76	recA-76	NA
77	recA-77	NA
78	recA-78	NA
79	recA-79	NA
80	recA-80	NA
81	recA-81	NA
82	recA-82	NA
83	recA-83	NA
84	recA-84	NA
85	recA-85	NA
86	recA-86	NA
87	recA-87	NA
88	recA-88	NA
89	recA-89	NA
90	recA-90	NA
91	recA-91	NA
92	recA-92	NA
93	recA-93	0.4621
94	recA-94	NA
95	recA-95	NA
96	recA-96	NA
97	recA-97	0.9509
98	recA-98	0.8993
99	recA-99	NA
100	recA-100	NA
101	recA-101	NA
102	recA-102	0.9478
103	recA-103	NA
104	recA-104	0.9553
105	recA-105	0.9731
106	recA-106	NA
107	recA-107	NA
108	recA-108	NA
109	recA-109	NA
110	recA-110	NA
111	recA-111	NA
112	recA-112	0.9839
113	recA-113	NA
114	recA-114	NA
115	recA-115	NA
116	recA-116	NA
117	recA-117	NA
118	recA-118	NA
119	recA-119	NA
120	recA-120	NA
121	recA-121	NA
122	recA-122	NA
123	recA-123	NA
124	recA-124	NA
125	recA-125	NA
126	recA-126	NA
127	recA-127	NA
128	recA-128	NA
129	recA-129	NA
130	recA-130	NA
131	recA-131	NA
132	recA-132	NA
133	recA-133	NA
134	recA-134	NA
135	recA-135	NA
136	recA-136	NA
137	recA-137	NA
138	recA-138	NA
139	recA-139	NA
140	recA-140	NA
141	recA-141	NA
142	recA-142	NA
143	recA-143	0.7668
144	recA-144	NA
145	recA-145	NA
146	recA-146	NA
147	recA-147	NA
148	recA-148	NA
149	recA-149	NA
150	recA-150	NA
151	recA-151	NA
152	recA-152	NA
153	recA-153	NA
154	recA-154	NA
155	recA-155	NA
156	recA-156	NA
157	recA-157	NA
158	recA-158	NA
159	recA-159	NA
160	recA-160	NA
161	recA-161	0.8767
162	recA-162	NA
163	recA-163	NA
164	recA-164	NA
165	recA-165	NA
166	recA-166	NA
167	recA-167	0.8307
168	recA-168	NA
169	recA-169	NA
170	recA-170	NA
171	recA-171	NA
172	recA-172	NA
173	recA-173	0.9853
174	recA-174	NA
175	recA-175	NA
176	recA-176	0.8281
177	recA-177	NA
178	recA-178	NA
179	recA-179	NA
180	recA-180	NA
181	recA-181	NA
182	recA-182	NA
183	recA-183	NA
184	recA-184	NA
185	recA-185	NA
186	recA-186	NA
187	recA-187	NA
188	recA-188	0.1025
189	recA-189	NA
190	recA-190	NA
191	recA-191	NA
192	recA-192	NA
193	recA-193	NA
194	recA-194	NA
195	recA-195	NA
196	recA-196	NA
197	recA-197	NA
198	recA-198	NA
199	recA-199	NA
200	recA-200	0.6921
201	recA-201	NA
202	recA-202	NA
203	recA-203	0.9538
204	recA-204	NA
205	recA-205	NA
206	recA-206	0.9382
207	recA-207	NA
208	recA-208	NA
209	recA-209	0.9436
210	recA-210	NA
211	recA-211	NA
212	recA-212	0.6598
213	recA-213	NA
214	recA-214	NA
215	recA-215	0.6113
216	recA-216	NA
217	recA-217	NA
218	recA-218	NA
219	recA-219	0.9575
220	recA-220	NA
221	recA-221	0.6591
222	recA-222	NA
223	recA-223	NA
224	recA-224	NA
225	recA-225	NA
226	recA-226	NA
227	recA-227	0.2741
228	recA-228	0.2159
229	recA-229	NA
230	recA-230	0.5751
231	recA-231	0.7523
232	recA-232	NA
233	recA-233	0.2635
234	recA-234	NA
235	recA-235	NA
236	recA-236	0.8262
237	recA-237	0.953
238	recA-238	NA
239	recA-239	0.9881
240	recA-240	NA
241	recA-241	NA
242	recA-242	0.9837
243	recA-243	0.9958
244	recA-244	NA
245	recA-245	0.7218
246	recA-246	NA
247	recA-247	NA
248	recA-248	0.9656
249	recA-249	NA
250	recA-250	NA
251	recA-251	NA
252	recA-252	NA
253	recA-253	NA
254	recA-254	0.7511
255	recA-255	NA
256	recA-256	NA
257	recA-257	NA
258	recA-258	NA
259	recA-259	NA
260	recA-260	NA
261	recA-261	NA
262	recA-262	NA
263	recA-263	0.9019
264	recA-264	NA
265	recA-265	NA
266	recA-266	0.7531
267	recA-267	NA
268	recA-268	NA
269	recA-269	0.984
270	recA-270	NA
271	recA-271	NA
272	recA-272	0.9498
273	recA-273	0.9446
274	recA-274	NA
275	recA-275	0.9815
276	recA-276	NA
277	recA-277	NA
278	recA-278	0.6317
279	recA-279	NA
280	recA-280	NA
281	recA-281	0.4202
282	recA-282	NA
283	recA-283	NA
284	recA-284	NA
285	recA-285	NA
286	recA-286	NA
287	recA-287	0.9838
288	recA-288	NA
289	recA-289	NA
290	recA-290	0.7545
291	recA-291	NA
292	recA-292	NA
293	recA-293	0.9845
294	recA-294	NA
295	recA-295	NA
296	recA-296	NA
297	recA-297	NA
298	recA-298	NA
299	recA-299	0.5715
300	recA-300	0.8352
301	recA-301	NA
302	recA-302	0.9843
303	recA-303	NA
304	recA-304	NA
305	recA-305	NA
306	recA-306	0.9825
307	recA-307	NA
308	recA-308	NA
309	recA-309	NA
310	recA-310	NA
311	recA-311	NA
312	recA-312	NA
313	recA-313	NA
314	recA-314	0.0666
315	recA-315	NA
316	recA-316	NA
317	recA-317	0.7433
318	recA-318	NA
319	recA-319	NA
320	recA-320	0.9828
321	recA-321	NA
322	recA-322	NA
323	recA-323	NA
324	recA-324	NA
325	recA-325	NA
326	recA-326	NA
327	recA-327	NA
328	recA-328	NA
329	recA-329	NA
330	recA-330	NA
331	recA-331	NA
332	recA-332	NA
333	recA-333	NA
334	recA-334	NA
335	recA-335	0.971
336	recA-336	NA
337	recA-337	NA
338	recA-338	0.7738
339	recA-339	NA
340	recA-340	NA
341	recA-341	0.0894
342	recA-342	NA
343	recA-343	NA
344	recA-344	0.413
345	recA-345	NA
346	recA-346	NA
347	recA-347	NA
348	recA-348	NA
349	recA-349	NA
350	recA-350	NA
351	recA-351	NA
352	recA-352	NA
353	recA-353	0.9824
354	recA-354	NA
355	recA-355	NA
356	recA-356	0.8335
357	recA-357	NA
358	recA-358	NA
359	recA-359	0.9478
360	recA-360	NA
361	recA-361	0.9489
362	recA-362	0.9836
363	recA-363	NA
364	recA-364	NA
365	recA-365	0.8341
366	recA-366	NA
367	recA-367	NA
368	recA-368	NA
369	recA-369	NA
370	recA-370	NA
371	recA-371	0.6699
372	recA-372	0.8989
373	recA-373	0.8989
374	recA-374	0.9441
375	recA-375	NA
376	recA-376	NA
377	recA-377	0.8344
378	recA-378	NA
379	recA-379	NA
380	recA-380	NA
381	recA-381	NA
382	recA-382	NA
383	recA-383	NA
384	recA-384	NA
385	recA-385	NA
386	recA-386	0.8774
387	recA-387	NA
388	recA-388	NA
389	recA-389	0.5479
390	recA-390	NA
391	recA-391	NA
392	recA-392	NA
393	recA-393	0.353
394	recA-394	NA
395	recA-395	NA
396	recA-396	NA
397	recA-397	NA
398	recA-398	NA
399	recA-399	NA
400	recA-400	NA
401	recA-401	0.9667
402	recA-402	NA
403	recA-403	NA
404	recA-404	NA
405	recA-405	NA
406	recA-406	NA
407	recA-407	NA
408	recA-408	NA
409	recA-409	NA
410	recA-410	NA
411	recA-411	NA
412	recA-412	NA
413	recA-413	NA
414	recA-414	NA
415	recA-415	NA
416	recA-416	NA
417	recA-417	NA
418	recA-418	NA
419	recA-419	0.9846
420	recA-420	NA
421	recA-421	NA
422	recA-422	0.3462
423	recA-423	NA
424	recA-424	NA
425	recA-425	NA
426	recA-426	NA
427	recA-427	NA
428	recA-428	0.9684
429	recA-429	0.8359
430	recA-430	0.759
431	recA-431	NA
432	recA-432	NA
433	recA-433	NA
434	recA-434	0.9041
435	recA-435	NA
436	recA-436	NA
437	recA-437	NA
438	recA-438	NA
439	recA-439	NA
440	recA-440	0.6583
441	recA-441	NA
442	recA-442	NA
443	recA-443	NA
444	recA-444	NA
445	recA-445	NA
446	recA-446	NA
447	recA-447	NA
448	recA-448	NA
449	recA-449	NA
450	recA-450	NA
451	recA-451	NA
452	recA-452	NA
453	recA-453	NA
454	recA-454	NA
455	recA-455	0.2124
456	recA-456	0.4588
457	recA-457	NA
458	recA-458	NA
459	recA-459	NA
460	recA-460	NA
461	recA-461	NA
462	recA-462	NA
463	recA-463	NA
464	recA-464	0.9808
465	recA-465	NA
466	recA-466	NA
467	recA-467	0.8768
468	recA-468	NA
469	recA-469	NA
470	recA-470	NA
471	recA-471	NA
472	recA-472	NA
473	recA-473	0.9041
474	recA-474	NA
475	recA-475	NA
476	recA-476	NA
477	recA-477	NA
478	recA-478	NA
479	recA-479	0.9457
480	recA-480	NA
481	recA-481	NA
482	recA-482	0.7514
483	recA-483	NA
484	recA-484	NA
485	recA-485	NA
486	recA-486	NA
487	recA-487	NA
488	recA-488	NA
489	recA-489	NA
490	recA-490	NA
491	recA-491	0.8993
492	recA-492	NA
493	recA-493	NA
494	recA-494	0.836
495	recA-495	NA
496	recA-496	NA
497	recA-497	NA
498	recA-498	NA
499	recA-499	NA
500	recA-500	NA
501	recA-501	0.6718
502	recA-502	0.953
503	recA-503	0.3116
504	recA-504	NA
505	recA-505	NA
506	recA-506	NA
507	recA-507	NA
508	recA-508	NA
509	recA-509	NA
510	recA-510	NA
511	recA-511	NA
512	recA-512	NA
513	recA-513	0.5663
514	recA-514	NA
515	recA-515	NA
516	recA-516	NA
517	recA-517	NA
518	recA-518	NA
519	recA-519	NA
520	recA-520	NA
521	recA-521	NA
522	recA-522	NA
523	recA-523	NA
524	recA-524	0.928
525	recA-525	NA
526	recA-526	NA
527	recA-527	0.8097
528	recA-528	0.0817
529	recA-529	NA
530	recA-530	0.983
531	recA-531	NA
532	recA-532	NA
533	recA-533	NA
534	recA-534	0.9829
535	recA-535	NA
536	recA-536	NA
537	recA-537	0.9838
538	recA-538	NA
539	recA-539	NA
540	recA-540	NA
541	recA-541	NA
542	recA-542	0.9483
543	recA-543	NA
544	recA-544	NA
545	recA-545	NA
546	recA-546	NA
547	recA-547	NA
548	recA-548	NA
549	recA-549	NA
550	recA-550	NA
551	recA-551	NA
552	recA-552	NA
553	recA-553	NA
554	recA-554	0.22
555	recA-555	NA
556	recA-556	NA
557	recA-557	0.0896
558	recA-558	NA
559	recA-559	NA
560	recA-560	0.8988
561	recA-561	NA
562	recA-562	NA
563	recA-563	0.9843
564	recA-564	NA
565	recA-565	NA
566	recA-566	NA
567	recA-567	NA
568	recA-568	NA
569	recA-569	NA
570	recA-570	NA
571	recA-571	NA
572	recA-572	0.9475
573	recA-573	NA
574	recA-574	NA
575	recA-575	NA
576	recA-576	NA
577	recA-577	NA
578	recA-578	NA
579	recA-579	NA
580	recA-580	NA
581	recA-581	NA
582	recA-582	NA
583	recA-583	NA
584	recA-584	NA
585	recA-585	NA
586	recA-586	NA
587	recA-587	0.7531
588	recA-588	NA
589	recA-589	NA
590	recA-590	NA
591	recA-591	NA
592	recA-592	NA
593	recA-593	NA
594	recA-594	NA
595	recA-595	NA
596	recA-596	0.9829
597	recA-597	NA
598	recA-598	NA
599	recA-599	NA
600	recA-600	NA
601	recA-601	NA
602	recA-602	NA
603	recA-603	NA
604	recA-604	NA
605	recA-605	NA
606	recA-606	NA
607	recA-607	NA
608	recA-608	0.4257
609	recA-609	NA
610	recA-610	NA
611	recA-611	0.805
612	recA-612	NA
613	recA-613	NA
614	recA-614	0.9848
615	recA-615	NA
616	recA-616	NA
617	recA-617	NA
618	recA-618	NA
619	recA-619	NA
620	recA-620	NA
621	recA-621	NA
622	recA-622	NA
623	recA-623	NA
624	recA-624	NA
625	recA-625	NA
626	recA-626	0.9851
627	recA-627	NA
628	recA-628	NA
629	recA-629	NA
630	recA-630	NA
631	recA-631	NA
632	recA-632	NA
633	recA-633	NA
634	recA-634	NA
635	recA-635	NA
636	recA-636	NA
637	recA-637	NA
638	recA-638	0.8918
639	recA-639	NA
640	recA-640	NA
641	recA-641	0.473
642	recA-642	NA
643	recA-643	NA
644	recA-644	0.9005
645	recA-645	NA
646	recA-646	NA
647	recA-647	NA
648	recA-648	NA
649	recA-649	NA
650	recA-650	NA
651	recA-651	NA
652	recA-652	NA
653	recA-653	NA
654	recA-654	NA
655	recA-655	NA
656	recA-656	0.8367
657	recA-657	NA
658	recA-658	NA
659	recA-659	NA
660	recA-660	NA
661	recA-661	NA
662	recA-662	NA
663	recA-663	NA
664	recA-664	0.5663
665	recA-665	NA
666	recA-666	0.9819
667	recA-667	NA
668	recA-668	NA
669	recA-669	NA
670	recA-670	NA
671	recA-671	NA
672	recA-672	NA
673	recA-673	NA
674	recA-674	NA
675	recA-675	NA
676	recA-676	NA
677	recA-677	NA
678	recA-678	NA
679	recA-679	NA
680	recA-680	0.3831
681	recA-681	NA
682	recA-682	NA
683	recA-683	0.9847
684	recA-684	NA
685	recA-685	NA
686	recA-686	NA
687	recA-687	NA
688	recA-688	NA
689	recA-689	NA
690	recA-690	NA
691	recA-691	NA
692	recA-692	NA
693	recA-693	NA
694	recA-694	NA
695	recA-695	NA
696	recA-696	NA
697	recA-697	NA
698	recA-698	NA
699	recA-699	NA
700	recA-700	NA
701	recA-701	0.8312
702	recA-702	NA
703	recA-703	NA
704	recA-704	0.6639
705	recA-705	NA
706	recA-706	NA
707	recA-707	0.5673
708	recA-708	NA
709	recA-709	NA
710	recA-710	NA
711	recA-711	NA
712	recA-712	NA
713	recA-713	NA
714	recA-714	NA
715	recA-715	NA
716	recA-716	0.7878
717	recA-717	NA
718	recA-718	NA
719	recA-719	0.3436
720	recA-720	NA
721	recA-721	NA
722	recA-722	NA
723	recA-723	NA
724	recA-724	NA
725	recA-725	NA
726	recA-726	NA
727	recA-727	NA
728	recA-728	0.9158
729	recA-729	NA
730	recA-730	NA
731	recA-731	0.4005
732	recA-732	NA
733	recA-733	NA
734	recA-734	NA
735	recA-735	NA
736	recA-736	NA
737	recA-737	NA
738	recA-738	NA
739	recA-739	NA
740	recA-740	NA
741	recA-741	NA
742	recA-742	NA
743	recA-743	NA
744	recA-744	NA
745	recA-745	NA
746	recA-746	NA
747	recA-747	NA
748	recA-748	NA
749	recA-749	NA
750	recA-750	NA
751	recA-751	NA
752	recA-752	NA
753	recA-753	NA
754	recA-754	NA
755	recA-755	NA
756	recA-756	NA
757	recA-757	NA
758	recA-758	NA
759	recA-759	NA
760	recA-760	NA
761	recA-761	0.4005
762	recA-762	NA
763	recA-763	NA
764	recA-764	NA
765	recA-765	NA
766	recA-766	NA
767	recA-767	NA
768	recA-768	0.8554
769	recA-769	NA
770	recA-770	NA
771	recA-771	NA
772	recA-772	NA
773	recA-773	NA
774	recA-774	NA
775	recA-775	NA
776	recA-776	NA
777	recA-777	NA
778	recA-778	NA
779	recA-779	NA
780	recA-780	NA
781	recA-781	NA
782	recA-782	NA
783	recA-783	NA
784	recA-784	NA
785	recA-785	NA
786	recA-786	NA
787	recA-787	NA
788	recA-788	NA
789	recA-789	NA
790	recA-790	NA
791	recA-791	NA
792	recA-792	NA
793	recA-793	NA
794	recA-794	NA
795	recA-795	NA
796	recA-796	NA
797	recA-797	1
798	recA-798	NA
799	recA-799	NA
800	recA-800	NA
801	recA-801	NA
802	recA-802	NA
803	recA-803	NA
804	recA-804	NA
805	recA-805	NA
806	recA-806	NA
807	recA-807	NA
808	recA-808	NA
809	recA-809	0.8554
810	recA-810	NA
811	recA-811	NA
812	recA-812	NA
813	recA-813	NA
814	recA-814	NA
815	recA-815	NA
816	recA-816	NA
817	recA-817	NA
818	recA-818	NA
819	recA-819	NA
820	recA-820	NA
821	recA-821	NA
822	recA-822	NA
823	recA-823	NA
824	recA-824	0.8572
825	recA-825	NA
826	recA-826	NA
827	recA-827	NA
828	recA-828	0.9158
829	recA-829	NA
830	recA-830	NA
831	recA-831	NA
832	recA-832	NA
833	recA-833	NA
834	recA-834	NA
835	recA-835	NA
836	recA-836	NA
837	recA-837	NA
838	recA-838	NA
839	recA-839	NA
840	recA-840	NA
841	recA-841	NA
842	recA-842	NA
843	recA-843	NA
844	recA-844	NA
845	recA-845	NA
846	recA-846	NA
847	recA-847	NA
848	recA-848	0.8572
849	recA-849	NA
850	recA-850	NA
851	recA-851	NA
852	recA-852	NA
853	recA-853	NA
854	recA-854	NA
855	recA-855	NA
856	recA-856	0.8554
857	recA-857	NA
858	recA-858	NA
859	recA-859	NA
860	recA-860	NA
861	recA-861	NA
862	recA-862	NA
863	recA-863	NA
864	recA-864	0.8572
865	recA-865	0.8572
866	recA-866	NA
867	recA-867	NA
868	recA-868	NA
869	recA-869	NA
870	recA-870	NA
871	recA-871	NA
872	recA-872	NA
873	recA-873	NA
874	recA-874	NA
875	recA-875	NA
876	recA-876	NA
877	recA-877	NA
878	recA-878	NA
879	recA-879	NA
880	recA-880	NA
881	recA-881	NA
882	recA-882	NA
883	recA-883	NA
884	recA-884	NA
885	recA-885	NA
886	recA-886	NA
887	recA-887	NA
888	recA-888	NA
889	recA-889	NA
890	recA-890	NA
891	recA-891	NA
892	recA-892	NA
893	recA-893	NA
894	recA-894	0.8545
895	recA-895	NA
896	recA-896	NA
897	recA-897	NA
898	recA-898	NA
899	recA-899	NA
900	recA-900	NA
901	recA-901	NA
902	recA-902	NA
903	recA-903	NA
904	recA-904	NA
905	recA-905	NA
906	recA-906	NA
907	recA-907	NA
908	recA-908	NA
909	recA-909	NA
910	recA-910	NA
911	recA-911	NA
912	recA-912	NA
913	recA-913	NA
914	recA-914	0.8647
915	recA-915	NA
916	recA-916	NA
917	recA-917	0.8069
918	recA-918	NA
919	recA-919	0.8554
920	recA-920	NA
921	recA-921	NA
922	recA-922	NA
923	recA-923	0.8554
924	recA-924	NA
925	recA-925	NA
926	recA-926	0.6712
927	recA-927	NA
928	recA-928	NA
929	recA-929	NA
930	recA-930	NA
931	recA-931	NA
932	recA-932	NA
933	recA-933	NA
934	recA-934	NA
935	recA-935	NA
936	recA-936	NA
937	recA-937	NA
938	recA-938	NA
939	recA-939	NA
940	recA-940	NA
941	recA-941	NA
942	recA-942	NA
943	recA-943	NA
944	recA-944	0.8039
945	recA-945	NA
946	recA-946	NA
947	recA-947	0.6718
948	recA-948	NA
949	recA-949	NA
950	recA-950	NA
951	recA-951	NA
952	recA-952	NA
953	recA-953	NA
954	recA-954	NA
955	recA-955	NA
956	recA-956	NA
957	recA-957	NA
958	recA-958	NA
959	recA-959	0.9158
960	recA-960	NA
961	recA-961	NA
962	recA-962	0.8554
963	recA-963	NA
964	recA-964	NA
965	recA-965	0.8545
966	recA-966	0.8572
967	recA-967	NA
968	recA-968	0.8001
969	recA-969	NA
970	recA-970	NA
971	recA-971	0.8554
972	recA-972	NA
973	recA-973	NA
974	recA-974	NA
975	recA-975	NA
976	recA-976	NA
977	recA-977	NA
978	recA-978	NA
979	recA-979	NA
980	recA-980	NA
981	recA-981	NA
982	recA-982	NA
983	recA-983	0.8647
984	recA-984	NA
985	recA-985	NA
986	recA-986	0.8572
987	recA-987	NA
988	recA-988	NA
989	recA-989	0.8069
990	recA-990	NA
991	recA-991	NA
992	recA-992	0.8028
993	recA-993	NA
994	recA-994	NA
995	recA-995	0.9146
996	recA-996	NA
997	recA-997	NA
998	recA-998	NA
999	recA-999	NA
1000	recA-1000	NA
1001	recA-1001	NA
1002	recA-1002	NA
1003	recA-1003	NA
1004	recA-1004	0.8647
1005	recA-1005	NA
1006	recA-1006	NA
1007	recA-1007	NA
1008	recA-1008	NA
1009	recA-1009	NA
1010	recA-1010	NA
1011	recA-1011	NA
1012	recA-1012	NA
1013	recA-1013	NA
1014	recA-1014	0.4001
1015	recA-1015	NA
1016	recA-1016	NA
1017	recA-1017	NA
1018	recA-1018	NA
1019	recA-1019	0.8572
1020	recA-1020	NA
1021	recA-1021	NA
1022	recA-1022	0.8042
1023	recA-1023	NA
1024	recA-1024	NA
1025	recA-1025	1
1026	recA-1026	NA
1027	recA-1027	NA
1028	recA-1028	0.4005
1029	recA-1029	NA
1030	recA-1030	NA
1031	recA-1031	0.8545
1032	recA-1032	NA
1033	recA-1033	NA
1034	recA-1034	0.9158
1035	recA-1035	NA
1036	recA-1036	NA
1037	recA-1037	NA
1038	recA-1038	NA
1039	recA-1039	NA
1040	recA-1040	0.8001
1041	recA-1041	NA
1042	recA-1042	NA
1043	recA-1043	0.8554
1044	recA-1044	NA
1045	recA-1045	NA
1046	recA-1046	NA
1047	recA-1047	0.4044
1048	recA-1048	NA
1049	recA-1049	0.8554
1050	recA-1050	NA
1051	recA-1051	NA
1052	recA-1052	0.9146
1053	recA-1053	NA
1054	recA-1054	0.8028
1055	recA-1055	NA
1056	recA-1056	NA
1057	recA-1057	NA
1058	recA-1058	NA
1059	recA-1059	NA
1060	recA-1060	NA
1061	recA-1061	NA
1062	recA-1062	NA
1063	recA-1063	NA
1064	recA-1064	1
1065	recA-1065	NA
1066	recA-1066	NA
1067	recA-1067	NA
1068	recA-1068	NA
1069	recA-1069	NA
1070	recA-1070	NA
1071	recA-1071	NA
1072	recA-1072	NA
1073	recA-1073	NA
1074	recA-1074	NA
1075	recA-1075	NA
1076	recA-1076	NA
1077	recA-1077	NA
1078	recA-1078	NA
1079	recA-1079	0.802
1080	recA-1080	NA
1081	recA-1081	NA
1082	recA-1082	NA
1083	recA-1083	NA
1084	recA-1084	NA
1085	recA-1085	NA
1086	recA-1086	NA
1087	recA-1087	NA
1088	recA-1088	NA
1089	recA-1089	NA
1090	recA-1090	NA
1091	recA-1091	0.8583
1092	recA-1092	NA
1093	recA-1093	NA
1094	recA-1094	NA
1095	recA-1095	NA
1096	recA-1096	NA
1097	recA-1097	NA
1098	recA-1098	NA
1099	recA-1099	NA
1100	recA-1100	0.8042
1101	recA-1101	NA
1102	recA-1102	NA
1103	recA-1103	NA
1104	recA-1104	NA
1105	recA-1105	NA
1106	recA-1106	1
1107	recA-1107	0.9336
1108	recA-1108	1
1109	recA-1109	NA
1110	recA-1110	NA
1111	recA-1111	NA
1112	recA-1112	0.8
1113	recA-1113	NA
1114	recA-1114	NA
1115	recA-1115	NA
1116	recA-1116	NA
1117	recA-1117	NA
1118	recA-1118	0.8028
1119	recA-1119	NA
1120	recA-1120	NA
1121	recA-1121	0.8
1122	recA-1122	NA
1123	recA-1123	NA
1124	recA-1124	NA
1125	recA-1125	NA
1126	recA-1126	NA
1127	recA-1127	1
1128	recA-1128	NA
1129	recA-1129	NA
1130	recA-1130	0.8005
1131	recA-1131	NA
1132	recA-1132	NA
1133	recA-1133	NA
1134	recA-1134	NA
1135	recA-1135	NA
1136	recA-1136	0.8001
1137	recA-1137	0.8023
1138	recA-1138	1
1139	recA-1139	NA
1140	recA-1140	NA
1141	recA-1141	NA
1142	recA-1142	0.8039
1143	recA-1143	NA
1144	recA-1144	NA
1145	recA-1145	NA
1146	recA-1146	NA
1147	recA-1147	NA
1148	recA-1148	0.8545
1149	recA-1149	NA
1150	recA-1150	NA
1151	recA-1151	0.8583
1152	recA-1152	NA
1153	recA-1153	NA
1154	recA-1154	NA
1155	recA-1155	0.8554
1156	recA-1156	NA
1157	recA-1157	0.8554
1158	recA-1158	NA
1159	recA-1159	NA
1160	recA-1160	0.6718
1161	recA-1161	NA
1162	recA-1162	NA
1163	recA-1163	NA
1164	recA-1164	NA
1165	recA-1165	NA
1166	recA-1166	NA
1167	recA-1167	NA
1168	recA-1168	NA
1169	recA-1169	NA
1170	recA-1170	0.8
1171	recA-1171	NA
1172	recA-1172	NA
1173	recA-1173	NA
1174	recA-1174	NA
1175	recA-1175	NA
1176	recA-1176	NA
1177	recA-1177	0.4005
1178	recA-1178	NA
1179	recA-1179	NA
1180	recA-1180	0.8094
1181	recA-1181	0.8028
1182	recA-1182	NA
1183	recA-1183	NA
1184	recA-1184	NA
1185	recA-1185	NA
1186	recA-1186	NA
1187	recA-1187	NA
1188	recA-1188	NA
1189	recA-1189	NA
1190	recA-1190	NA
1191	recA-1191	NA
1192	recA-1192	NA
1193	recA-1193	NA
1194	recA-1194	NA
1195	recA-1195	NA
1196	recA-1196	NA
1197	recA-1197	NA
1198	recA-1198	NA
1199	recA-1199	NA
1200	recA-1200	NA
1201	recA-1201	NA
1202	recA-1202	NA
1203	recA-1203	NA
1204	recA-1204	NA
1205	recA-1205	NA
1206	recA-1206	NA
1207	recA-1207	NA
1208	recA-1208	0.9158
1209	recA-1209	NA
1210	recA-1210	NA
1211	recA-1211	NA
1212	recA-1212	NA
1213	recA-1213	NA
1214	recA-1214	0.8583
1215	recA-1215	0.8583
1216	recA-1216	NA
1217	recA-1217	NA
1218	recA-1218	0.8001
1219	recA-1219	0.8006
1220	recA-1220	NA
1221	recA-1221	NA
1222	recA-1222	NA
1223	recA-1223	NA
1224	recA-1224	NA
1225	recA-1225	NA
1226	recA-1226	0.8545
1227	recA-1227	NA
1228	recA-1228	NA
1229	recA-1229	NA
1230	recA-1230	NA
1231	recA-1231	NA
1232	recA-1232	0.8094
1233	recA-1233	NA
1234	recA-1234	NA
1235	recA-1235	0.8572
1236	recA-1236	NA
1237	recA-1237	NA
1238	recA-1238	NA
1239	recA-1239	0.8583
1240	recA-1240	NA
1241	recA-1241	0.8647
1242	recA-1242	NA
1243	recA-1243	NA
1244	recA-1244	NA
1245	recA-1245	NA
1246	recA-1246	NA
1247	recA-1247	0.8001
1248	recA-1248	NA
1249	recA-1249	NA
1250	recA-1250	NA
1251	recA-1251	NA
1252	recA-1252	0.8094
1253	recA-1253	0.8094
1254	recA-1254	NA
1255	recA-1255	NA
1256	recA-1256	NA
1257	recA-1257	NA
1258	recA-1258	0.8545
1259	recA-1259	0.8583
1260	recA-1260	NA
1261	recA-1261	NA
1262	recA-1262	NA
1263	recA-1263	NA
1264	recA-1264	NA
1265	recA-1265	NA
1266	recA-1266	NA
1267	recA-1267	NA
1268	recA-1268	0.4044
1269	recA-1269	NA
1270	recA-1270	NA
1271	recA-1271	NA
1272	recA-1272	NA
1273	recA-1273	NA
1274	recA-1274	NA
1275	recA-1275	NA
1276	recA-1276	NA
1277	recA-1277	0.8647
1278	recA-1278	NA
1279	recA-1279	NA
1280	recA-1280	NA
1281	recA-1281	0.8583
1282	recA-1282	NA
1283	recA-1283	1
1284	recA-1284	NA
1285	recA-1285	NA
1286	recA-1286	NA
1287	recA-1287	NA
1288	recA-1288	NA
1289	recA-1289	NA
1290	recA-1290	NA
1291	recA-1291	NA
1292	recA-1292	NA
1293	recA-1293	NA
1294	recA-1294	NA
1295	recA-1295	0.8069
1296	recA-1296	NA
1297	recA-1297	NA
1298	recA-1298	1
1299	recA-1299	NA
1300	recA-1300	NA
1301	recA-1301	0.8583
1302	recA-1302	NA
1303	recA-1303	NA
1304	recA-1304	NA
1305	recA-1305	NA
1306	recA-1306	NA
1307	recA-1307	0.8545
1308	recA-1308	NA
1309	recA-1309	NA
1310	recA-1310	0.8069
1311	recA-1311	NA
1312	recA-1312	NA
1313	recA-1313	1
1314	recA-1314	NA
1315	recA-1315	NA
1316	recA-1316	0.8583
1317	recA-1317	NA
1318	recA-1318	NA
1319	recA-1319	0.8583
1320	recA-1320	NA
1321	recA-1321	NA
1322	recA-1322	NA
1323	recA-1323	NA
1324	recA-1324	NA
1325	recA-1325	1
1326	recA-1326	NA
1327	recA-1327	NA
1328	recA-1328	NA
1329	recA-1329	NA
1330	recA-1330	NA
1331	recA-1331	NA
1332	recA-1332	NA
1333	recA-1333	NA
1334	recA-1334	NA
1335	recA-1335	NA
1336	recA-1336	NA
1337	recA-1337	NA
1338	recA-1338	NA
1339	recA-1339	NA
1340	recA-1340	0.8647
1341	recA-1341	NA
1342	recA-1342	NA
1343	recA-1343	0.8583
1344	recA-1344	NA
1345	recA-1345	NA
1346	recA-1346	NA
1347	recA-1347	NA
1348	recA-1348	NA
1349	recA-1349	NA
1350	recA-1350	NA
1351	recA-1351	NA
1352	recA-1352	NA
1353	recA-1353	0.8583
1354	recA-1354	NA
1355	recA-1355	NA
1356	recA-1356	NA
1357	recA-1357	NA
1358	recA-1358	0.9146
1359	recA-1359	NA
1360	recA-1360	NA
1361	recA-1361	NA
1362	recA-1362	NA
1363	recA-1363	NA
1364	recA-1364	0.4044
1365	recA-1365	NA
1366	recA-1366	NA
1367	recA-1367	NA
1368	recA-1368	NA
1369	recA-1369	NA
1370	recA-1370	0.8025
1371	recA-1371	NA
1372	recA-1372	NA
1373	recA-1373	0.8094
1374	recA-1374	NA
1375	recA-1375	NA
1376	recA-1376	NA
1377	recA-1377	NA
1378	recA-1378	NA
1379	recA-1379	NA
1380	recA-1380	NA
1381	recA-1381	NA
1382	recA-1382	NA
1383	recA-1383	NA
1384	recA-1384	NA
1385	recA-1385	NA
1386	recA-1386	NA
1387	recA-1387	NA
1388	recA-1388	NA
1389	recA-1389	NA
1390	recA-1390	NA
1391	recA-1391	NA
1392	recA-1392	NA
1393	recA-1393	NA
1394	recA-1394	NA
1395	recA-1395	NA
1396	recA-1396	NA
1397	recA-1397	NA
1398	recA-1398	NA
1399	recA-1399	NA
1400	recA-1400	NA
1401	recA-1401	0.8583
1402	recA-1402	NA
1403	recA-1403	0.4044
1404	recA-1404	NA
1405	recA-1405	NA
1406	recA-1406	0.9146
1407	recA-1407	NA
1408	recA-1408	NA
1409	recA-1409	1
1410	recA-1410	NA
1411	recA-1411	NA
1412	recA-1412	NA
1413	recA-1413	NA
1414	recA-1414	NA
1415	recA-1415	NA
1416	recA-1416	NA
1417	recA-1417	NA
1418	recA-1418	NA
1419	recA-1419	0.7972
1420	recA-1420	NA
1421	recA-1421	NA
1422	recA-1422	NA
1423	recA-1423	NA
1424	recA-1424	NA
1425	recA-1425	NA
1426	recA-1426	NA
1427	recA-1427	NA
1428	recA-1428	NA
1429	recA-1429	NA
1430	recA-1430	NA
1431	recA-1431	NA
1432	recA-1432	NA
1433	recA-1433	0.8545
1434	recA-1434	NA
1435	recA-1435	0.8545
1436	recA-1436	0.8545
1437	recA-1437	NA
1438	recA-1438	NA
1439	recA-1439	0.9146
1440	recA-1440	NA
1441	recA-1441	NA
1442	recA-1442	0.4044
1443	recA-1443	NA
1444	recA-1444	NA
1445	recA-1445	0.8546
1446	recA-1446	NA
1447	recA-1447	NA
1448	recA-1448	0.4273
1449	recA-1449	NA
1450	recA-1450	NA
1451	recA-1451	0.8028
1452	recA-1452	NA
1453	recA-1453	NA
1454	recA-1454	NA
1455	recA-1455	NA
1456	recA-1456	NA
1457	recA-1457	NA
1458	recA-1458	NA
1459	recA-1459	NA
1460	recA-1460	NA
1461	recA-1461	NA
1462	recA-1462	NA
1463	recA-1463	NA
1464	recA-1464	NA
1465	recA-1465	NA
1466	recA-1466	NA
1467	recA-1467	NA
1468	recA-1468	NA
1469	recA-1469	NA
1470	recA-1470	NA
1471	recA-1471	NA
1472	recA-1472	NA
1473	recA-1473	NA
1474	recA-1474	NA
1475	recA-1475	NA
1476	recA-1476	NA
1477	recA-1477	NA
1478	recA-1478	0.9158
1479	recA-1479	NA
1480	recA-1480	NA
1481	recA-1481	NA
1482	recA-1482	NA
1483	recA-1483	NA
1484	recA-1484	NA
1485	recA-1485	NA
1486	recA-1486	NA
1487	recA-1487	NA
1488	recA-1488	NA
1489	recA-1489	NA
1490	recA-1490	0.8583
1491	recA-1491	NA
1492	recA-1492	0.8572
1493	recA-1493	0.9336
1494	recA-1494	NA
1495	recA-1495	NA
1496	recA-1496	NA
1497	recA-1497	NA
1498	recA-1498	NA
1499	recA-1499	NA
1500	recA-1500	NA
1501	recA-1501	NA
1502	recA-1502	NA
1503	recA-1503	NA
1504	recA-1504	NA
1505	recA-1505	NA
1506	recA-1506	NA
1507	recA-1507	NA
1508	recA-1508	NA
1509	recA-1509	NA
1510	recA-1510	NA
1511	recA-1511	NA
1512	recA-1512	NA
1513	recA-1513	NA
1514	recA-1514	NA
1515	recA-1515	NA
1516	recA-1516	NA
1517	recA-1517	NA
1518	recA-1518	NA
1519	recA-1519	NA
1520	recA-1520	NA
1521	recA-1521	NA
1522	recA-1522	NA
1523	recA-1523	NA
1524	recA-1524	NA
1525	recA-1525	NA
1526	recA-1526	0.8042
1527	recA-1527	NA
1528	recA-1528	NA
1529	recA-1529	0.8545
1530	recA-1530	NA
1531	recA-1531	NA
1532	recA-1532	NA
1533	recA-1533	NA
1534	recA-1534	NA
1535	recA-1535	NA
1536	recA-1536	NA
1537	recA-1537	0.8583
1538	recA-1538	NA
1539	recA-1539	0.8583
1540	recA-1540	NA
1541	recA-1541	NA
1542	recA-1542	NA
1543	recA-1543	0.9336
1544	recA-1544	0.4273
1545	recA-1545	0.8069
1546	recA-1546	0.8028
1547	recA-1547	NA
1548	recA-1548	NA
1549	recA-1549	NA
1550	recA-1550	NA
1551	recA-1551	NA
1552	recA-1552	NA
1553	recA-1553	0.4273
1554	recA-1554	NA
1555	recA-1555	NA
1556	recA-1556	0.8028
1557	recA-1557	NA
1558	recA-1558	NA
1559	recA-1559	NA
1560	recA-1560	1
1561	recA-1561	1
1562	recA-1562	NA
1563	recA-1563	NA
1564	recA-1564	0.4005
1565	recA-1565	0.8001
1566	recA-1566	0.8028
1567	recA-1567	NA
1568	recA-1568	0.9158
1569	recA-1569	NA
1570	recA-1570	0.8028
1571	recA-1571	0.8546
1572	recA-1572	NA
1573	recA-1573	NA
1574	recA-1574	1
1575	recA-1575	0.4005
1576	recA-1576	0.4005
1577	recA-1577	0.8028
1578	recA-1578	NA
1579	recA-1579	NA
1580	recA-1580	NA
1581	recA-1581	NA
1582	recA-1582	NA
1583	recA-1583	NA
1584	recA-1584	NA
1585	recA-1585	NA
1586	recA-1586	0.6698
1587	recA-1587	NA
1588	recA-1588	0.4005
1589	recA-1589	0.8016
1590	recA-1590	NA
1591	recA-1591	NA
1592	recA-1592	0.8028
1593	recA-1593	NA
1594	recA-1594	NA
1595	recA-1595	1
1596	recA-1596	NA
1597	recA-1597	NA
1598	recA-1598	NA
1599	recA-1599	0.4229
1600	recA-1600	0.9158
1601	recA-1601	0.8647
1602	recA-1602	NA
1603	recA-1603	NA
1604	recA-1604	NA
1605	recA-1605	NA
1606	recA-1606	NA
1607	recA-1607	NA
1608	recA-1608	NA
1609	recA-1609	NA
1610	recA-1610	NA
1611	recA-1611	NA
1612	recA-1612	NA
1613	recA-1613	NA
1614	recA-1614	NA
1615	recA-1615	NA
1616	recA-1616	0.8583
1617	recA-1617	NA
1618	recA-1618	NA
1619	recA-1619	0.8583
1620	recA-1620	NA
1621	recA-1621	NA
1622	recA-1622	0.4005
1623	recA-1623	NA
1624	recA-1624	NA
1625	recA-1625	NA
1626	recA-1626	NA
1627	recA-1627	NA
1628	recA-1628	NA
1629	recA-1629	NA
1630	recA-1630	NA
1631	recA-1631	NA
1632	recA-1632	NA
1633	recA-1633	NA
1634	recA-1634	0.8583
1635	recA-1635	NA
1636	recA-1636	NA
1637	recA-1637	0.8647
1638	recA-1638	NA
1639	recA-1639	NA
1640	recA-1640	NA
1641	recA-1641	NA
1642	recA-1642	NA
1643	recA-1643	NA
1644	recA-1644	0.9146
1645	recA-1645	NA
1646	recA-1646	0.9158
1647	recA-1647	NA
1648	recA-1648	NA
1649	recA-1649	NA
1650	recA-1650	NA
1651	recA-1651	NA
1652	recA-1652	0.8
1653	recA-1653	NA
1654	recA-1654	NA
1655	recA-1655	NA
1656	recA-1656	NA
1657	recA-1657	NA
1658	recA-1658	0.8039
1659	recA-1659	0.4005
1660	recA-1660	NA
1661	recA-1661	NA
1662	recA-1662	NA
1663	recA-1663	NA
1664	recA-1664	NA
1665	recA-1665	NA
1666	recA-1666	NA
1667	recA-1667	1
1668	recA-1668	NA
1669	recA-1669	NA
1670	recA-1670	0.8094
1671	recA-1671	NA
1672	recA-1672	0.8546
1673	recA-1673	NA
1674	recA-1674	NA
1675	recA-1675	NA
1676	recA-1676	NA
1677	recA-1677	NA
1678	recA-1678	0.8069
1679	recA-1679	NA
1680	recA-1680	NA
1681	recA-1681	NA
1682	recA-1682	NA
1683	recA-1683	NA
1684	recA-1684	NA
1685	recA-1685	NA
1686	recA-1686	NA
1687	recA-1687	NA
1688	recA-1688	NA
1689	recA-1689	NA
1690	recA-1690	NA
1691	recA-1691	NA
1692	recA-1692	NA
1693	recA-1693	NA
1694	recA-1694	NA
1695	recA-1695	NA
1696	recA-1696	NA
1697	recA-1697	0.8554
1698	recA-1698	0.9158
1699	recA-1699	NA
1700	recA-1700	NA
1701	recA-1701	1
1702	recA-1702	NA
1703	recA-1703	0.8028
1704	recA-1704	NA
1705	recA-1705	NA
1706	recA-1706	NA
1707	recA-1707	NA
1708	recA-1708	NA
1709	recA-1709	NA
1710	recA-1710	NA
1711	recA-1711	0.8001
1712	recA-1712	0.8554
1713	recA-1713	NA
1714	recA-1714	NA
1715	recA-1715	NA
1716	recA-1716	NA
1717	recA-1717	NA
1718	recA-1718	0.8001
1719	recA-1719	NA
1720	recA-1720	NA
1721	recA-1721	NA
1722	recA-1722	NA
1723	recA-1723	NA
1724	recA-1724	1
1725	recA-1725	NA
1726	recA-1726	NA
1727	recA-1727	NA
1728	recA-1728	0.8583
1729	recA-1729	NA
1730	recA-1730	NA
1731	recA-1731	NA
1732	recA-1732	NA
1733	recA-1733	NA
1734	recA-1734	NA
1735	recA-1735	NA
1736	recA-1736	NA
1737	recA-1737	0.4005
1738	recA-1738	NA
1739	recA-1739	0.8094
1740	recA-1740	NA
1741	recA-1741	0.8545
1742	recA-1742	0.4044
1743	recA-1743	NA
1744	recA-1744	NA
1745	recA-1745	NA
1746	recA-1746	NA
1747	recA-1747	NA
1748	recA-1748	NA
1749	recA-1749	NA
1750	recA-1750	NA
1751	recA-1751	0.9146
1752	recA-1752	NA
1753	recA-1753	NA
1754	recA-1754	NA
1755	recA-1755	NA
1756	recA-1756	0.8069
1757	recA-1757	NA
1758	recA-1758	NA
1759	recA-1759	NA
1760	recA-1760	0.8001
1761	recA-1761	NA
1762	recA-1762	NA
1763	recA-1763	NA
1764	recA-1764	NA
1765	recA-1765	NA
1766	recA-1766	NA
1767	recA-1767	NA
1768	recA-1768	NA
1769	recA-1769	NA
1770	recA-1770	NA
1771	recA-1771	NA
1772	recA-1772	NA
1773	recA-1773	NA
1774	recA-1774	NA
1775	recA-1775	NA
1776	recA-1776	NA
1777	recA-1777	NA
1778	recA-1778	NA
1779	recA-1779	NA
1780	recA-1780	NA
1781	recA-1781	NA
1782	recA-1782	NA
1783	recA-1783	NA
1784	recA-1784	NA
1785	recA-1785	NA
1786	recA-1786	NA
1787	recA-1787	1
1788	recA-1788	NA
1789	recA-1789	NA
1790	recA-1790	NA
1791	recA-1791	NA
1792	recA-1792	NA
1793	recA-1793	NA
1794	recA-1794	NA
1795	recA-1795	NA
1796	recA-1796	NA
1797	recA-1797	NA
1798	recA-1798	NA
1799	recA-1799	NA
1800	recA-1800	NA
1801	recA-1801	NA
1802	recA-1802	NA
1803	recA-1803	NA
1804	recA-1804	NA
1805	recA-1805	NA
1806	recA-1806	NA
1807	recA-1807	NA
1808	recA-1808	NA
1809	recA-1809	NA
1810	recA-1810	NA
1811	recA-1811	NA
1812	recA-1812	NA
1813	recA-1813	NA
1814	recA-1814	NA
1815	recA-1815	NA
1816	recA-1816	NA
1817	recA-1817	NA
1818	recA-1818	NA
1819	recA-1819	NA
1820	recA-1820	NA
1821	recA-1821	NA
1822	recA-1822	NA
1823	recA-1823	NA
1824	recA-1824	NA
1825	recA-1825	NA
1826	recA-1826	NA
1827	recA-1827	NA
1828	recA-1828	NA
1829	recA-1829	NA
1830	recA-1830	NA
1831	recA-1831	NA
1832	recA-1832	0.9541
1833	recA-1833	0.674
1834	recA-1834	0.674
1835	recA-1835	0.6475
1836	recA-1836	NA
1837	recA-1837	NA
1838	recA-1838	0.1923
1839	recA-1839	NA
1840	recA-1840	NA
1841	recA-1841	NA
1842	recA-1842	NA
1843	recA-1843	NA
1844	recA-1844	0.7671
1845	recA-1845	NA
1846	recA-1846	NA
1847	recA-1847	0.6758
1848	recA-1848	NA
1849	recA-1849	NA
1850	recA-1850	0.9021
1851	recA-1851	NA
1852	recA-1852	NA
1853	recA-1853	NA
1854	recA-1854	NA
1855	recA-1855	NA
1856	recA-1856	0.9348
1857	recA-1857	NA
1858	recA-1858	NA
1859	recA-1859	0.9801
1860	recA-1860	NA
1861	recA-1861	NA
1862	recA-1862	NA
1863	recA-1863	0.9521
1864	recA-1864	NA
1865	recA-1865	NA
1866	recA-1866	NA
1867	recA-1867	NA
1868	recA-1868	NA
1869	recA-1869	NA
1870	recA-1870	NA
1871	recA-1871	NA
1872	recA-1872	NA
1873	recA-1873	NA
1874	recA-1874	NA
1875	recA-1875	NA
1876	recA-1876	NA
1877	recA-1877	0.9721
1878	recA-1878	NA
1879	recA-1879	NA
1880	recA-1880	NA
1881	recA-1881	NA
1882	recA-1882	NA
1883	recA-1883	NA
1884	recA-1884	NA
1885	recA-1885	NA
1886	recA-1886	NA
1887	recA-1887	NA
1888	recA-1888	NA
1889	recA-1889	0.8969
1890	recA-1890	NA
1891	recA-1891	NA
1892	recA-1892	NA
1893	recA-1893	NA
1894	recA-1894	NA
1895	recA-1895	0.8238
1896	recA-1896	NA
1897	recA-1897	NA
1898	recA-1898	0.9964
1899	recA-1899	NA
1900	recA-1900	NA
1901	recA-1901	0.9399
1902	recA-1902	NA
1903	recA-1903	NA
1904	recA-1904	NA
1905	recA-1905	NA
1906	recA-1906	NA
1907	recA-1907	NA
1908	recA-1908	NA
1909	recA-1909	NA
1910	recA-1910	NA
1911	recA-1911	NA
1912	recA-1912	NA
1913	recA-1913	0.4747
1914	recA-1914	NA
1915	recA-1915	NA
1916	recA-1916	NA
1917	recA-1917	NA
1918	recA-1918	NA
1919	recA-1919	NA
1920	recA-1920	NA
1921	recA-1921	NA
1922	recA-1922	NA
1923	recA-1923	NA
1924	recA-1924	NA
1925	recA-1925	NA
1926	recA-1926	NA
1927	recA-1927	NA
1928	recA-1928	0.9527
1929	recA-1929	NA
1930	recA-1930	NA
1931	recA-1931	NA
1932	recA-1932	NA
1933	recA-1933	NA
1934	recA-1934	NA
1935	recA-1935	NA
1936	recA-1936	NA
1937	recA-1937	0.9806
1938	recA-1938	NA
1939	recA-1939	NA
1940	recA-1940	NA
1941	recA-1941	NA
1942	recA-1942	NA
1943	recA-1943	0.8987
1944	recA-1944	NA
1945	recA-1945	NA
1946	recA-1946	NA
1947	recA-1947	NA
1948	recA-1948	NA
1949	recA-1949	NA
1950	recA-1950	NA
1951	recA-1951	NA
1952	recA-1952	NA
1953	recA-1953	NA
1954	recA-1954	NA
1955	recA-1955	NA
1956	recA-1956	NA
1957	recA-1957	NA
1958	recA-1958	0.9717
1959	recA-1959	NA
1960	recA-1960	NA
1961	recA-1961	0.9523
1962	recA-1962	NA
1963	recA-1963	NA
1964	recA-1964	NA
1965	recA-1965	NA
1966	recA-1966	NA
1967	recA-1967	NA
1968	recA-1968	NA
1969	recA-1969	NA
1970	recA-1970	NA
1971	recA-1971	NA
1972	recA-1972	NA
1973	recA-1973	NA
1974	recA-1974	NA
1975	recA-1975	NA
1976	recA-1976	0.9737
1977	recA-1977	NA
1978	recA-1978	NA
1979	recA-1979	0.6227
1980	recA-1980	NA
1981	recA-1981	NA
1982	recA-1982	NA
1983	recA-1983	NA
1984	recA-1984	NA
1985	recA-1985	NA
1986	recA-1986	NA
1987	recA-1987	NA
1988	recA-1988	NA
1989	recA-1989	NA
1990	recA-1990	NA
1991	recA-1991	NA
1992	recA-1992	NA
1993	recA-1993	NA
1994	recA-1994	NA
1995	recA-1995	NA
1996	recA-1996	NA
1997	recA-1997	NA
1998	recA-1998	NA
[truncated: 273 more rows]

## Sheet: rpoB
Supplementary Table 2. P-values from tip permutation test of Micromonospora features respect to phylogenomics.
Character	Name	P
1	rpoB-1	NA
2	rpoB-2	NA
3	rpoB-3	NA
4	rpoB-4	NA
5	rpoB-5	NA
6	rpoB-6	NA
7	rpoB-7	NA
8	rpoB-8	NA
9	rpoB-9	NA
10	rpoB-10	NA
11	rpoB-11	NA
12	rpoB-12	NA
13	rpoB-13	NA
14	rpoB-14	NA
15	rpoB-15	NA
16	rpoB-16	NA
17	rpoB-17	NA
18	rpoB-18	NA
19	rpoB-19	NA
20	rpoB-20	NA
21	rpoB-21	NA
22	rpoB-22	NA
23	rpoB-23	NA
24	rpoB-24	NA
25	rpoB-25	NA
26	rpoB-26	NA
27	rpoB-27	NA
28	rpoB-28	NA
29	rpoB-29	NA
30	rpoB-30	NA
31	rpoB-31	NA
32	rpoB-32	NA
33	rpoB-33	NA
34	rpoB-34	NA
35	rpoB-35	NA
36	rpoB-36	NA
37	rpoB-37	NA
38	rpoB-38	NA
39	rpoB-39	NA
40	rpoB-40	NA
41	rpoB-41	NA
42	rpoB-42	NA
43	rpoB-43	NA
44	rpoB-44	NA
45	rpoB-45	NA
46	rpoB-46	NA
47	rpoB-47	NA
48	rpoB-48	NA
49	rpoB-49	NA
50	rpoB-50	NA
51	rpoB-51	NA
52	rpoB-52	NA
53	rpoB-53	NA
54	rpoB-54	NA
55	rpoB-55	NA
56	rpoB-56	NA
57	rpoB-57	NA
58	rpoB-58	NA
59	rpoB-59	NA
60	rpoB-60	NA
61	rpoB-61	NA
62	rpoB-62	NA
63	rpoB-63	NA
64	rpoB-64	NA
65	rpoB-65	NA
66	rpoB-66	NA
67	rpoB-67	NA
68	rpoB-68	NA
69	rpoB-69	NA
70	rpoB-70	NA
71	rpoB-71	NA
72	rpoB-72	NA
73	rpoB-73	NA
74	rpoB-74	NA
75	rpoB-75	NA
76	rpoB-76	NA
77	rpoB-77	NA
78	rpoB-78	NA
79	rpoB-79	NA
80	rpoB-80	NA
81	rpoB-81	NA
82	rpoB-82	NA
83	rpoB-83	NA
84	rpoB-84	NA
85	rpoB-85	NA
86	rpoB-86	NA
87	rpoB-87	NA
88	rpoB-88	NA
89	rpoB-89	NA
90	rpoB-90	NA
91	rpoB-91	NA
92	rpoB-92	NA
93	rpoB-93	NA
94	rpoB-94	NA
95	rpoB-95	NA
96	rpoB-96	NA
97	rpoB-97	NA
98	rpoB-98	NA
99	rpoB-99	NA
100	rpoB-100	NA
101	rpoB-101	NA
102	rpoB-102	NA
103	rpoB-103	NA
104	rpoB-104	NA
105	rpoB-105	NA
106	rpoB-106	NA
107	rpoB-107	NA
108	rpoB-108	NA
109	rpoB-109	NA
110	rpoB-110	NA
111	rpoB-111	NA
112	rpoB-112	NA
113	rpoB-113	NA
114	rpoB-114	NA
115	rpoB-115	NA
116	rpoB-116	NA
117	rpoB-117	NA
118	rpoB-118	NA
119	rpoB-119	NA
120	rpoB-120	NA
121	rpoB-121	NA
122	rpoB-122	NA
123	rpoB-123	NA
124	rpoB-124	NA
125	rpoB-125	NA
126	rpoB-126	NA
127	rpoB-127	NA
128	rpoB-128	NA
129	rpoB-129	NA
130	rpoB-130	NA
131	rpoB-131	NA
132	rpoB-132	NA
133	rpoB-133	NA
134	rpoB-134	NA
135	rpoB-135	NA
136	rpoB-136	NA
137	rpoB-137	NA
138	rpoB-138	NA
139	rpoB-139	NA
140	rpoB-140	NA
141	rpoB-141	NA
142	rpoB-142	NA
143	rpoB-143	NA
144	rpoB-144	NA
145	rpoB-145	NA
146	rpoB-146	NA
147	rpoB-147	NA
148	rpoB-148	NA
149	rpoB-149	NA
150	rpoB-150	NA
151	rpoB-151	NA
152	rpoB-152	NA
153	rpoB-153	NA
154	rpoB-154	NA
155	rpoB-155	NA
156	rpoB-156	0.984
157	rpoB-157	NA
158	rpoB-158	NA
159	rpoB-159	0.2639
160	rpoB-160	NA
161	rpoB-161	NA
162	rpoB-162	NA
163	rpoB-163	NA
164	rpoB-164	NA
165	rpoB-165	0.6278
166	rpoB-166	NA
167	rpoB-167	NA
168	rpoB-168	NA
169	rpoB-169	NA
170	rpoB-170	NA
171	rpoB-171	NA
172	rpoB-172	NA
173	rpoB-173	NA
174	rpoB-174	0.8993
175	rpoB-175	NA
176	rpoB-176	NA
177	rpoB-177	0.8382
178	rpoB-178	NA
179	rpoB-179	NA
180	rpoB-180	0.5294
181	rpoB-181	NA
182	rpoB-182	NA
183	rpoB-183	NA
184	rpoB-184	NA
185	rpoB-185	NA
186	rpoB-186	0.2833
187	rpoB-187	0.2119
188	rpoB-188	NA
189	rpoB-189	NA
190	rpoB-190	NA
191	rpoB-191	NA
192	rpoB-192	0.9544
193	rpoB-193	NA
194	rpoB-194	NA
195	rpoB-195	NA
196	rpoB-196	NA
197	rpoB-197	NA
198	rpoB-198	NA
199	rpoB-199	NA
200	rpoB-200	NA
201	rpoB-201	0.7584
202	rpoB-202	NA
203	rpoB-203	NA
204	rpoB-204	NA
205	rpoB-205	NA
206	rpoB-206	NA
207	rpoB-207	NA
208	rpoB-208	NA
209	rpoB-209	NA
210	rpoB-210	NA
211	rpoB-211	NA
212	rpoB-212	NA
213	rpoB-213	NA
214	rpoB-214	NA
215	rpoB-215	NA
216	rpoB-216	NA
217	rpoB-217	NA
218	rpoB-218	NA
219	rpoB-219	NA
220	rpoB-220	NA
221	rpoB-221	NA
222	rpoB-222	0.9867
223	rpoB-223	NA
224	rpoB-224	NA
225	rpoB-225	NA
226	rpoB-226	NA
227	rpoB-227	NA
228	rpoB-228	0.4694
229	rpoB-229	NA
230	rpoB-230	NA
231	rpoB-231	NA
232	rpoB-232	NA
233	rpoB-233	NA
234	rpoB-234	NA
235	rpoB-235	NA
236	rpoB-236	NA
237	rpoB-237	NA
238	rpoB-238	NA
239	rpoB-239	NA
240	rpoB-240	NA
241	rpoB-241	NA
242	rpoB-242	NA
243	rpoB-243	NA
244	rpoB-244	NA
245	rpoB-245	NA
246	rpoB-246	NA
247	rpoB-247	NA
248	rpoB-248	NA
249	rpoB-249	NA
250	rpoB-250	NA
251	rpoB-251	NA
252	rpoB-252	NA
253	rpoB-253	NA
254	rpoB-254	NA
255	rpoB-255	NA
256	rpoB-256	NA
257	rpoB-257	NA
258	rpoB-258	0.9817
259	rpoB-259	NA
260	rpoB-260	NA
261	rpoB-261	NA
262	rpoB-262	NA
263	rpoB-263	NA
264	rpoB-264	NA
265	rpoB-265	NA
266	rpoB-266	0.9499
267	rpoB-267	0.8993
268	rpoB-268	NA
269	rpoB-269	NA
270	rpoB-270	NA
271	rpoB-271	NA
272	rpoB-272	NA
273	rpoB-273	NA
274	rpoB-274	NA
275	rpoB-275	NA
276	rpoB-276	NA
277	rpoB-277	NA
278	rpoB-278	NA
279	rpoB-279	NA
280	rpoB-280	NA
281	rpoB-281	NA
282	rpoB-282	NA
283	rpoB-283	0.9851
284	rpoB-284	NA
285	rpoB-285	0.9306
286	rpoB-286	NA
287	rpoB-287	NA
288	rpoB-288	NA
289	rpoB-289	NA
290	rpoB-290	NA
291	rpoB-291	NA
292	rpoB-292	NA
293	rpoB-293	NA
294	rpoB-294	NA
295	rpoB-295	NA
296	rpoB-296	NA
297	rpoB-297	NA
298	rpoB-298	NA
299	rpoB-299	NA
300	rpoB-300	NA
301	rpoB-301	NA
302	rpoB-302	NA
303	rpoB-303	0.9969
304	rpoB-304	NA
305	rpoB-305	NA
306	rpoB-306	NA
307	rpoB-307	NA
308	rpoB-308	NA
309	rpoB-309	NA
310	rpoB-310	NA
311	rpoB-311	NA
312	rpoB-312	NA
313	rpoB-313	NA
314	rpoB-314	NA
315	rpoB-315	NA
316	rpoB-316	NA
317	rpoB-317	NA
318	rpoB-318	0.9025
319	rpoB-319	NA
320	rpoB-320	NA
321	rpoB-321	0.9822
322	rpoB-322	NA
323	rpoB-323	NA
324	rpoB-324	0.7501
325	rpoB-325	NA
326	rpoB-326	NA
327	rpoB-327	0.3505
328	rpoB-328	NA
329	rpoB-329	NA
330	rpoB-330	NA
331	rpoB-331	NA
332	rpoB-332	NA
333	rpoB-333	NA
334	rpoB-334	NA
335	rpoB-335	NA
336	rpoB-336	NA
337	rpoB-337	NA
338	rpoB-338	NA
339	rpoB-339	NA
340	rpoB-340	NA
341	rpoB-341	NA
342	rpoB-342	NA
343	rpoB-343	NA
344	rpoB-344	NA
345	rpoB-345	NA
346	rpoB-346	NA
347	rpoB-347	NA
348	rpoB-348	NA
349	rpoB-349	NA
350	rpoB-350	NA
351	rpoB-351	0.9505
352	rpoB-352	NA
353	rpoB-353	NA
354	rpoB-354	NA
355	rpoB-355	NA
356	rpoB-356	NA
357	rpoB-357	NA
358	rpoB-358	NA
359	rpoB-359	NA
360	rpoB-360	NA
361	rpoB-361	NA
362	rpoB-362	NA
363	rpoB-363	NA
364	rpoB-364	NA
365	rpoB-365	NA
366	rpoB-366	0.9479
367	rpoB-367	NA
368	rpoB-368	NA
369	rpoB-369	0.9321
370	rpoB-370	NA
371	rpoB-371	NA
372	rpoB-372	NA
373	rpoB-373	NA
374	rpoB-374	NA
375	rpoB-375	NA
376	rpoB-376	NA
377	rpoB-377	NA
378	rpoB-378	0.8322
379	rpoB-379	NA
380	rpoB-380	NA
381	rpoB-381	0.3935
382	rpoB-382	NA
383	rpoB-383	NA
384	rpoB-384	NA
385	rpoB-385	NA
386	rpoB-386	NA
387	rpoB-387	NA
388	rpoB-388	NA
389	rpoB-389	NA
390	rpoB-390	NA
391	rpoB-391	NA
392	rpoB-392	NA
393	rpoB-393	NA
394	rpoB-394	NA
395	rpoB-395	NA
396	rpoB-396	NA
397	rpoB-397	NA
398	rpoB-398	NA
399	rpoB-399	0.9514
400	rpoB-400	NA
401	rpoB-401	NA
402	rpoB-402	NA
403	rpoB-403	NA
404	rpoB-404	NA
405	rpoB-405	NA
406	rpoB-406	NA
407	rpoB-407	NA
408	rpoB-408	NA
409	rpoB-409	NA
410	rpoB-410	NA
411	rpoB-411	NA
412	rpoB-412	NA
413	rpoB-413	NA
414	rpoB-414	NA
415	rpoB-415	NA
416	rpoB-416	NA
417	rpoB-417	NA
418	rpoB-418	NA
419	rpoB-419	NA
420	rpoB-420	NA
421	rpoB-421	NA
422	rpoB-422	NA
423	rpoB-423	NA
424	rpoB-424	NA
425	rpoB-425	NA
426	rpoB-426	NA
427	rpoB-427	NA
428	rpoB-428	NA
429	rpoB-429	NA
430	rpoB-430	NA
431	rpoB-431	NA
432	rpoB-432	0.9813
433	rpoB-433	NA
434	rpoB-434	NA
435	rpoB-435	0.9511
436	rpoB-436	NA
437	rpoB-437	NA
438	rpoB-438	NA
439	rpoB-439	NA
440	rpoB-440	NA
441	rpoB-441	NA
442	rpoB-442	NA
443	rpoB-443	NA
444	rpoB-444	NA
445	rpoB-445	NA
446	rpoB-446	NA
447	rpoB-447	0.9412
448	rpoB-448	NA
449	rpoB-449	NA
450	rpoB-450	0.9824
451	rpoB-451	NA
452	rpoB-452	NA
453	rpoB-453	0.6483
454	rpoB-454	NA
455	rpoB-455	NA
456	rpoB-456	NA
457	rpoB-457	NA
458	rpoB-458	NA
459	rpoB-459	NA
460	rpoB-460	NA
461	rpoB-461	NA
462	rpoB-462	0.9479
463	rpoB-463	NA
464	rpoB-464	NA
465	rpoB-465	NA
466	rpoB-466	NA
467	rpoB-467	NA
468	rpoB-468	NA
469	rpoB-469	NA
470	rpoB-470	NA
471	rpoB-471	NA
472	rpoB-472	NA
473	rpoB-473	NA
474	rpoB-474	NA
475	rpoB-475	NA
476	rpoB-476	NA
477	rpoB-477	NA
478	rpoB-478	NA
479	rpoB-479	NA
480	rpoB-480	NA
481	rpoB-481	NA
482	rpoB-482	NA
483	rpoB-483	NA
484	rpoB-484	NA
485	rpoB-485	NA
486	rpoB-486	0.4594
487	rpoB-487	NA
488	rpoB-488	NA
489	rpoB-489	NA
490	rpoB-490	NA
491	rpoB-491	NA
492	rpoB-492	NA
493	rpoB-493	NA
494	rpoB-494	NA
495	rpoB-495	NA
496	rpoB-496	NA
497	rpoB-497	NA
498	rpoB-498	NA
499	rpoB-499	NA
500	rpoB-500	NA
501	rpoB-501	NA
502	rpoB-502	NA
503	rpoB-503	NA
504	rpoB-504	NA
505	rpoB-505	NA
506	rpoB-506	NA
507	rpoB-507	NA
508	rpoB-508	NA
509	rpoB-509	NA
510	rpoB-510	NA
511	rpoB-511	NA
512	rpoB-512	NA
513	rpoB-513	NA
514	rpoB-514	NA
515	rpoB-515	NA
516	rpoB-516	NA
517	rpoB-517	NA
518	rpoB-518	NA
519	rpoB-519	NA
520	rpoB-520	NA
521	rpoB-521	NA
522	rpoB-522	NA
523	rpoB-523	NA
524	rpoB-524	NA
525	rpoB-525	NA
526	rpoB-526	NA
527	rpoB-527	NA
528	rpoB-528	NA
529	rpoB-529	NA
530	rpoB-530	NA
531	rpoB-531	NA
532	rpoB-532	NA
533	rpoB-533	NA
534	rpoB-534	NA
535	rpoB-535	NA
536	rpoB-536	NA
537	rpoB-537	NA
538	rpoB-538	NA
539	rpoB-539	NA
540	rpoB-540	0.9919
541	rpoB-541	NA
542	rpoB-542	NA
543	rpoB-543	NA
544	rpoB-544	NA
545	rpoB-545	NA
546	rpoB-546	NA
547	rpoB-547	NA
548	rpoB-548	NA
549	rpoB-549	0.9991
550	rpoB-550	NA
551	rpoB-551	NA
552	rpoB-552	NA
553	rpoB-553	0.5638
554	rpoB-554	NA
555	rpoB-555	NA
556	rpoB-556	NA
557	rpoB-557	NA
558	rpoB-558	NA
559	rpoB-559	NA
560	rpoB-560	NA
561	rpoB-561	NA
562	rpoB-562	NA
563	rpoB-563	NA
564	rpoB-564	NA
565	rpoB-565	NA
566	rpoB-566	NA
567	rpoB-567	NA
568	rpoB-568	NA
569	rpoB-569	NA
570	rpoB-570	NA
571	rpoB-571	NA
572	rpoB-572	NA
573	rpoB-573	0.8948
574	rpoB-574	NA
575	rpoB-575	NA
576	rpoB-576	0.9492
577	rpoB-577	NA
578	rpoB-578	NA
579	rpoB-579	0.9523
580	rpoB-580	0.949
581	rpoB-581	0.949
582	rpoB-582	NA
583	rpoB-583	NA
584	rpoB-584	NA
585	rpoB-585	NA
586	rpoB-586	NA
587	rpoB-587	NA
588	rpoB-588	NA
589	rpoB-589	NA
590	rpoB-590	NA
591	rpoB-591	NA
592	rpoB-592	NA
593	rpoB-593	NA
594	rpoB-594	NA
595	rpoB-595	NA
596	rpoB-596	NA
597	rpoB-597	0.9172
598	rpoB-598	NA
599	rpoB-599	NA
600	rpoB-600	0.2291
601	rpoB-601	0.949
602	rpoB-602	NA
603	rpoB-603	0.983
604	rpoB-604	NA
605	rpoB-605	NA
606	rpoB-606	NA
607	rpoB-607	NA
608	rpoB-608	NA
609	rpoB-609	0.4284
610	rpoB-610	NA
611	rpoB-611	NA
612	rpoB-612	NA
613	rpoB-613	NA
614	rpoB-614	NA
615	rpoB-615	NA
616	rpoB-616	0.9515
617	rpoB-617	0.9515
618	rpoB-618	NA
619	rpoB-619	NA
620	rpoB-620	NA
621	rpoB-621	NA
622	rpoB-622	0.9515
623	rpoB-623	NA
624	rpoB-624	NA
625	rpoB-625	NA
626	rpoB-626	NA
627	rpoB-627	NA
628	rpoB-628	NA
629	rpoB-629	NA
630	rpoB-630	NA
631	rpoB-631	NA
632	rpoB-632	NA
633	rpoB-633	NA
634	rpoB-634	NA
635	rpoB-635	NA
636	rpoB-636	NA
637	rpoB-637	NA
638	rpoB-638	NA
639	rpoB-639	NA
640	rpoB-640	NA
641	rpoB-641	NA
642	rpoB-642	NA
643	rpoB-643	NA
644	rpoB-644	NA
645	rpoB-645	NA
646	rpoB-646	NA
647	rpoB-647	NA
648	rpoB-648	NA
649	rpoB-649	NA
650	rpoB-650	NA
651	rpoB-651	0.9843
652	rpoB-652	0.9491
653	rpoB-653	NA
654	rpoB-654	NA
655	rpoB-655	NA
656	rpoB-656	NA
657	rpoB-657	NA
658	rpoB-658	NA
659	rpoB-659	NA
660	rpoB-660	NA
661	rpoB-661	NA
662	rpoB-662	NA
663	rpoB-663	NA
664	rpoB-664	NA
665	rpoB-665	NA
666	rpoB-666	0.9735
667	rpoB-667	NA
668	rpoB-668	NA
669	rpoB-669	NA
670	rpoB-670	NA
671	rpoB-671	NA
672	rpoB-672	0.8973
673	rpoB-673	NA
674	rpoB-674	NA
675	rpoB-675	0.8435
676	rpoB-676	NA
677	rpoB-677	NA
678	rpoB-678	NA
679	rpoB-679	NA
680	rpoB-680	NA
681	rpoB-681	NA
682	rpoB-682	NA
683	rpoB-683	NA
684	rpoB-684	NA
685	rpoB-685	NA
686	rpoB-686	NA
687	rpoB-687	NA
688	rpoB-688	NA
689	rpoB-689	NA
690	rpoB-690	0.8987
691	rpoB-691	NA
692	rpoB-692	NA
693	rpoB-693	NA
694	rpoB-694	NA
695	rpoB-695	NA
696	rpoB-696	0.9832
697	rpoB-697	NA
698	rpoB-698	NA
699	rpoB-699	NA
700	rpoB-700	NA
701	rpoB-701	NA
702	rpoB-702	NA
703	rpoB-703	NA
704	rpoB-704	NA
705	rpoB-705	NA
706	rpoB-706	NA
707	rpoB-707	NA
708	rpoB-708	NA
709	rpoB-709	NA
710	rpoB-710	NA
711	rpoB-711	NA
712	rpoB-712	NA
713	rpoB-713	NA
714	rpoB-714	0.9833
715	rpoB-715	NA
716	rpoB-716	NA
717	rpoB-717	0.7735
718	rpoB-718	NA
719	rpoB-719	NA
720	rpoB-720	0.9822
721	rpoB-721	NA
722	rpoB-722	NA
723	rpoB-723	0.8381
724	rpoB-724	NA
725	rpoB-725	NA
726	rpoB-726	0.4281
727	rpoB-727	NA
728	rpoB-728	NA
729	rpoB-729	0.9423
730	rpoB-730	NA
731	rpoB-731	NA
732	rpoB-732	NA
733	rpoB-733	NA
734	rpoB-734	NA
735	rpoB-735	NA
736	rpoB-736	NA
737	rpoB-737	NA
738	rpoB-738	0.2957
739	rpoB-739	NA
740	rpoB-740	NA
741	rpoB-741	NA
742	rpoB-742	NA
743	rpoB-743	NA
744	rpoB-744	0.14
745	rpoB-745	NA
746	rpoB-746	NA
747	rpoB-747	0.7257
748	rpoB-748	NA
749	rpoB-749	NA
750	rpoB-750	NA
751	rpoB-751	NA
752	rpoB-752	NA
753	rpoB-753	NA
754	rpoB-754	NA
755	rpoB-755	NA
756	rpoB-756	NA
757	rpoB-757	NA
758	rpoB-758	NA
759	rpoB-759	0.0879
760	rpoB-760	NA
761	rpoB-761	NA
762	rpoB-762	0.8996
763	rpoB-763	0.9838
764	rpoB-764	NA
765	rpoB-765	NA
766	rpoB-766	NA
767	rpoB-767	NA
768	rpoB-768	0.9865
769	rpoB-769	NA
770	rpoB-770	NA
771	rpoB-771	NA
772	rpoB-772	NA
773	rpoB-773	NA
774	rpoB-774	0.8311
775	rpoB-775	0.7481
776	rpoB-776	NA
777	rpoB-777	NA
778	rpoB-778	NA
779	rpoB-779	NA
780	rpoB-780	0.4855
781	rpoB-781	NA
782	rpoB-782	NA
783	rpoB-783	NA
784	rpoB-784	NA
785	rpoB-785	NA
786	rpoB-786	0.2023
787	rpoB-787	NA
788	rpoB-788	NA
789	rpoB-789	0.9528
790	rpoB-790	NA
791	rpoB-791	NA
792	rpoB-792	0.9851
793	rpoB-793	NA
794	rpoB-794	0.6495
795	rpoB-795	0.5635
796	rpoB-796	NA
797	rpoB-797	NA
798	rpoB-798	NA
799	rpoB-799	NA
800	rpoB-800	NA
801	rpoB-801	0.87
802	rpoB-802	NA
803	rpoB-803	NA
804	rpoB-804	NA
805	rpoB-805	0.799
806	rpoB-806	0.799
807	rpoB-807	NA
808	rpoB-808	NA
809	rpoB-809	NA
810	rpoB-810	NA
811	rpoB-811	NA
812	rpoB-812	NA
813	rpoB-813	NA
814	rpoB-814	NA
815	rpoB-815	NA
816	rpoB-816	NA
817	rpoB-817	NA
818	rpoB-818	NA
819	rpoB-819	NA
820	rpoB-820	NA
821	rpoB-821	NA
822	rpoB-822	NA
823	rpoB-823	NA
824	rpoB-824	NA
825	rpoB-825	0.8971
826	rpoB-826	0.9828
827	rpoB-827	NA
828	rpoB-828	NA
829	rpoB-829	NA
830	rpoB-830	NA
831	rpoB-831	NA
832	rpoB-832	NA
833	rpoB-833	NA
834	rpoB-834	0.9
835	rpoB-835	NA
836	rpoB-836	NA
837	rpoB-837	0.8993
838	rpoB-838	NA
839	rpoB-839	NA
840	rpoB-840	0.7557
841	rpoB-841	NA
842	rpoB-842	NA
843	rpoB-843	NA
844	rpoB-844	NA
845	rpoB-845	NA
846	rpoB-846	NA
847	rpoB-847	NA
848	rpoB-848	NA
849	rpoB-849	NA
850	rpoB-850	NA
851	rpoB-851	NA
852	rpoB-852	NA
853	rpoB-853	NA
854	rpoB-854	NA
855	rpoB-855	NA
856	rpoB-856	NA
857	rpoB-857	NA
858	rpoB-858	NA
859	rpoB-859	NA
860	rpoB-860	NA
861	rpoB-861	0.4529
862	rpoB-862	0.7531
863	rpoB-863	0.7531
864	rpoB-864	0.8942
865	rpoB-865	NA
866	rpoB-866	NA
867	rpoB-867	NA
868	rpoB-868	NA
869	rpoB-869	NA
870	rpoB-870	NA
871	rpoB-871	NA
872	rpoB-872	NA
873	rpoB-873	0.0987
874	rpoB-874	0.9001
875	rpoB-875	NA
876	rpoB-876	0.9927
877	rpoB-877	0.9822
878	rpoB-878	NA
879	rpoB-879	0.8418
880	rpoB-880	NA
881	rpoB-881	NA
882	rpoB-882	0.9821
883	rpoB-883	NA
884	rpoB-884	NA
885	rpoB-885	NA
886	rpoB-886	NA
887	rpoB-887	NA
888	rpoB-888	NA
889	rpoB-889	NA
890	rpoB-890	NA
891	rpoB-891	0.1414
892	rpoB-892	NA
893	rpoB-893	NA
894	rpoB-894	NA
895	rpoB-895	NA
896	rpoB-896	NA
897	rpoB-897	0.7569
898	rpoB-898	NA
899	rpoB-899	NA
900	rpoB-900	0.949
901	rpoB-901	NA
902	rpoB-902	NA
903	rpoB-903	0.8696
904	rpoB-904	NA
905	rpoB-905	NA
906	rpoB-906	NA
907	rpoB-907	NA
908	rpoB-908	NA
909	rpoB-909	NA
910	rpoB-910	NA
911	rpoB-911	NA
912	rpoB-912	0.9817
913	rpoB-913	NA
914	rpoB-914	NA
915	rpoB-915	NA
916	rpoB-916	NA
917	rpoB-917	NA
918	rpoB-918	0.464
919	rpoB-919	NA
920	rpoB-920	NA
921	rpoB-921	0.9587
922	rpoB-922	NA
923	rpoB-923	NA
924	rpoB-924	NA
925	rpoB-925	NA
926	rpoB-926	NA
927	rpoB-927	NA
928	rpoB-928	NA
929	rpoB-929	NA
930	rpoB-930	NA
931	rpoB-931	NA
932	rpoB-932	NA
933	rpoB-933	NA
934	rpoB-934	NA
935	rpoB-935	NA
936	rpoB-936	NA
937	rpoB-937	NA
938	rpoB-938	NA
939	rpoB-939	NA
940	rpoB-940	NA
941	rpoB-941	NA
942	rpoB-942	0.9032
943	rpoB-943	NA
944	rpoB-944	NA
945	rpoB-945	NA
946	rpoB-946	NA
947	rpoB-947	NA
948	rpoB-948	NA
949	rpoB-949	NA
950	rpoB-950	NA
951	rpoB-951	NA
952	rpoB-952	NA
953	rpoB-953	NA
954	rpoB-954	NA
955	rpoB-955	NA
956	rpoB-956	NA
957	rpoB-957	NA
958	rpoB-958	NA
959	rpoB-959	NA
960	rpoB-960	NA
961	rpoB-961	NA
962	rpoB-962	NA
963	rpoB-963	NA
964	rpoB-964	NA
965	rpoB-965	NA
966	rpoB-966	NA
967	rpoB-967	0.905
968	rpoB-968	NA
969	rpoB-969	NA
970	rpoB-970	NA
971	rpoB-971	NA
972	rpoB-972	NA
973	rpoB-973	NA
974	rpoB-974	NA
975	rpoB-975	NA
976	rpoB-976	0.9853
977	rpoB-977	NA
978	rpoB-978	0.9853
979	rpoB-979	NA
980	rpoB-980	NA
981	rpoB-981	NA
982	rpoB-982	NA
983	rpoB-983	NA
984	rpoB-984	NA
985	rpoB-985	NA
986	rpoB-986	NA
987	rpoB-987	NA
988	rpoB-988	NA
989	rpoB-989	NA
990	rpoB-990	0.9042
991	rpoB-991	NA
992	rpoB-992	NA
993	rpoB-993	0.517
994	rpoB-994	NA
995	rpoB-995	NA
996	rpoB-996	NA
997	rpoB-997	NA
998	rpoB-998	NA
999	rpoB-999	NA
1000	rpoB-1000	NA
1001	rpoB-1001	NA
1002	rpoB-1002	NA
1003	rpoB-1003	NA
1004	rpoB-1004	NA
1005	rpoB-1005	NA
1006	rpoB-1006	NA
1007	rpoB-1007	NA
1008	rpoB-1008	NA
1009	rpoB-1009	NA
1010	rpoB-1010	NA
1011	rpoB-1011	NA
1012	rpoB-1012	NA
1013	rpoB-1013	NA
1014	rpoB-1014	NA
1015	rpoB-1015	NA
1016	rpoB-1016	0.949
1017	rpoB-1017	0.9771
1018	rpoB-1018	0.9238
1019	rpoB-1019	NA
1020	rpoB-1020	0.7172
1021	rpoB-1021	0.6562
1022	rpoB-1022	0.1991
1023	rpoB-1023	0.9843
1024	rpoB-1024	NA
1025	rpoB-1025	NA
1026	rpoB-1026	0.8978
1027	rpoB-1027	NA
1028	rpoB-1028	NA
1029	rpoB-1029	NA
1030	rpoB-1030	NA
1031	rpoB-1031	NA
1032	rpoB-1032	NA
1033	rpoB-1033	NA
1034	rpoB-1034	NA
1035	rpoB-1035	0.9826
1036	rpoB-1036	NA
1037	rpoB-1037	NA
1038	rpoB-1038	0.9853
1039	rpoB-1039	NA
1040	rpoB-1040	NA
1041	rpoB-1041	0.9499
1042	rpoB-1042	NA
1043	rpoB-1043	NA
1044	rpoB-1044	0.9471
1045	rpoB-1045	NA
1046	rpoB-1046	NA
1047	rpoB-1047	0.3426
1048	rpoB-1048	NA
1049	rpoB-1049	NA
1050	rpoB-1050	NA
1051	rpoB-1051	NA
1052	rpoB-1052	NA
1053	rpoB-1053	NA
1054	rpoB-1054	NA
1055	rpoB-1055	NA
1056	rpoB-1056	NA
1057	rpoB-1057	NA
1058	rpoB-1058	NA
1059	rpoB-1059	NA
1060	rpoB-1060	NA
1061	rpoB-1061	NA
1062	rpoB-1062	NA
1063	rpoB-1063	NA
1064	rpoB-1064	NA
1065	rpoB-1065	NA
1066	rpoB-1066	0.9831
1067	rpoB-1067	NA
1068	rpoB-1068	NA
1069	rpoB-1069	NA
1070	rpoB-1070	NA
1071	rpoB-1071	0.9836
1072	rpoB-1072	NA
1073	rpoB-1073	NA
1074	rpoB-1074	0.9751
1075	rpoB-1075	NA
1076	rpoB-1076	NA
1077	rpoB-1077	0.3456
1078	rpoB-1078	NA
1079	rpoB-1079	NA
1080	rpoB-1080	NA
1081	rpoB-1081	NA
1082	rpoB-1082	NA
1083	rpoB-1083	0.8258
1084	rpoB-1084	NA
1085	rpoB-1085	NA
1086	rpoB-1086	NA
1087	rpoB-1087	NA
1088	rpoB-1088	NA
1089	rpoB-1089	NA
1090	rpoB-1090	NA
1091	rpoB-1091	NA
1092	rpoB-1092	NA
1093	rpoB-1093	NA
1094	rpoB-1094	NA
1095	rpoB-1095	NA
1096	rpoB-1096	NA
1097	rpoB-1097	NA
1098	rpoB-1098	NA
1099	rpoB-1099	NA
1100	rpoB-1100	NA
1101	rpoB-1101	NA
1102	rpoB-1102	NA
1103	rpoB-1103	NA
1104	rpoB-1104	NA
1105	rpoB-1105	NA
1106	rpoB-1106	NA
1107	rpoB-1107	0.7575
1108	rpoB-1108	NA
1109	rpoB-1109	NA
1110	rpoB-1110	0.9843
1111	rpoB-1111	NA
1112	rpoB-1112	NA
1113	rpoB-1113	NA
1114	rpoB-1114	NA
1115	rpoB-1115	NA
1116	rpoB-1116	NA
1117	rpoB-1117	NA
1118	rpoB-1118	NA
1119	rpoB-1119	0.9839
1120	rpoB-1120	NA
1121	rpoB-1121	NA
1122	rpoB-1122	NA
1123	rpoB-1123	NA
1124	rpoB-1124	NA
1125	rpoB-1125	NA
1126	rpoB-1126	NA
1127	rpoB-1127	NA
1128	rpoB-1128	NA
1129	rpoB-1129	NA
1130	rpoB-1130	NA
1131	rpoB-1131	NA
1132	rpoB-1132	NA
1133	rpoB-1133	NA
1134	rpoB-1134	NA
1135	rpoB-1135	NA
1136	rpoB-1136	NA
1137	rpoB-1137	NA
1138	rpoB-1138	NA
1139	rpoB-1139	NA
1140	rpoB-1140	NA
1141	rpoB-1141	NA
1142	rpoB-1142	NA
1143	rpoB-1143	NA
1144	rpoB-1144	NA
1145	rpoB-1145	NA
1146	rpoB-1146	0.2293
1147	rpoB-1147	NA
1148	rpoB-1148	NA
1149	rpoB-1149	0.8698
1150	rpoB-1150	0.949
1151	rpoB-1151	NA
1152	rpoB-1152	0.8981
1153	rpoB-1153	NA
1154	rpoB-1154	NA
1155	rpoB-1155	0.4612
1156	rpoB-1156	NA
1157	rpoB-1157	NA
1158	rpoB-1158	0.7388
1159	rpoB-1159	NA
1160	rpoB-1160	NA
1161	rpoB-1161	0.9484
1162	rpoB-1162	NA
1163	rpoB-1163	NA
1164	rpoB-1164	0.288
1165	rpoB-1165	NA
1166	rpoB-1166	NA
1167	rpoB-1167	NA
1168	rpoB-1168	NA
1169	rpoB-1169	NA
1170	rpoB-1170	0.9724
1171	rpoB-1171	NA
1172	rpoB-1172	NA
1173	rpoB-1173	NA
1174	rpoB-1174	NA
1175	rpoB-1175	NA
1176	rpoB-1176	NA
1177	rpoB-1177	NA
1178	rpoB-1178	NA
1179	rpoB-1179	NA
1180	rpoB-1180	NA
1181	rpoB-1181	NA
1182	rpoB-1182	NA
1183	rpoB-1183	NA
1184	rpoB-1184	NA
1185	rpoB-1185	0.8984
1186	rpoB-1186	NA
1187	rpoB-1187	NA
1188	rpoB-1188	0.9505
1189	rpoB-1189	NA
1190	rpoB-1190	NA
1191	rpoB-1191	0.3714
1192	rpoB-1192	NA
1193	rpoB-1193	NA
1194	rpoB-1194	0.4977
1195	rpoB-1195	NA
1196	rpoB-1196	NA
1197	rpoB-1197	0.4198
1198	rpoB-1198	NA
1199	rpoB-1199	NA
1200	rpoB-1200	0.9831
1201	rpoB-1201	NA
1202	rpoB-1202	NA
1203	rpoB-1203	0.5734
1204	rpoB-1204	NA
1205	rpoB-1205	NA
1206	rpoB-1206	NA
1207	rpoB-1207	NA
1208	rpoB-1208	NA
1209	rpoB-1209	NA
1210	rpoB-1210	NA
1211	rpoB-1211	NA
1212	rpoB-1212	0.6713
1213	rpoB-1213	NA
1214	rpoB-1214	NA
1215	rpoB-1215	NA
1216	rpoB-1216	NA
1217	rpoB-1217	NA
1218	rpoB-1218	NA
1219	rpoB-1219	NA
1220	rpoB-1220	NA
1221	rpoB-1221	0.9988
1222	rpoB-1222	NA
1223	rpoB-1223	NA
1224	rpoB-1224	NA
1225	rpoB-1225	NA
1226	rpoB-1226	NA
1227	rpoB-1227	NA
1228	rpoB-1228	NA
1229	rpoB-1229	NA
1230	rpoB-1230	NA
1231	rpoB-1231	NA
1232	rpoB-1232	NA
1233	rpoB-1233	0.9519
1234	rpoB-1234	NA
1235	rpoB-1235	NA
1236	rpoB-1236	0.6544
1237	rpoB-1237	NA
1238	rpoB-1238	NA
1239	rpoB-1239	NA
1240	rpoB-1240	NA
1241	rpoB-1241	NA
1242	rpoB-1242	NA
1243	rpoB-1243	NA
1244	rpoB-1244	NA
1245	rpoB-1245	NA
1246	rpoB-1246	NA
1247	rpoB-1247	NA
1248	rpoB-1248	NA
1249	rpoB-1249	NA
1250	rpoB-1250	NA
1251	rpoB-1251	NA
1252	rpoB-1252	NA
1253	rpoB-1253	NA
1254	rpoB-1254	NA
1255	rpoB-1255	NA
1256	rpoB-1256	NA
1257	rpoB-1257	0.5718
1258	rpoB-1258	NA
1259	rpoB-1259	NA
1260	rpoB-1260	NA
1261	rpoB-1261	NA
1262	rpoB-1262	NA
1263	rpoB-1263	NA
1264	rpoB-1264	NA
1265	rpoB-1265	NA
1266	rpoB-1266	NA
1267	rpoB-1267	NA
1268	rpoB-1268	NA
1269	rpoB-1269	NA
1270	rpoB-1270	NA
1271	rpoB-1271	NA
1272	rpoB-1272	NA
1273	rpoB-1273	NA
1274	rpoB-1274	NA
1275	rpoB-1275	NA
1276	rpoB-1276	NA
1277	rpoB-1277	NA
1278	rpoB-1278	NA
1279	rpoB-1279	NA
1280	rpoB-1280	NA
1281	rpoB-1281	0.8986
1282	rpoB-1282	NA
1283	rpoB-1283	NA
1284	rpoB-1284	0.9024
1285	rpoB-1285	NA
1286	rpoB-1286	NA
1287	rpoB-1287	0.9001
1288	rpoB-1288	NA
1289	rpoB-1289	NA
1290	rpoB-1290	NA
1291	rpoB-1291	NA
1292	rpoB-1292	NA
1293	rpoB-1293	NA
1294	rpoB-1294	NA
1295	rpoB-1295	NA
1296	rpoB-1296	NA
1297	rpoB-1297	NA
1298	rpoB-1298	NA
1299	rpoB-1299	NA
1300	rpoB-1300	NA
1301	rpoB-1301	NA
1302	rpoB-1302	NA
1303	rpoB-1303	NA
1304	rpoB-1304	NA
1305	rpoB-1305	NA
1306	rpoB-1306	NA
1307	rpoB-1307	NA
1308	rpoB-1308	NA
1309	rpoB-1309	NA
1310	rpoB-1310	NA
1311	rpoB-1311	NA
1312	rpoB-1312	NA
1313	rpoB-1313	NA
1314	rpoB-1314	0.7984
1315	rpoB-1315	NA
1316	rpoB-1316	NA
1317	rpoB-1317	0.9599
1318	rpoB-1318	NA
1319	rpoB-1319	NA
1320	rpoB-1320	NA
1321	rpoB-1321	NA
1322	rpoB-1322	NA
1323	rpoB-1323	NA
1324	rpoB-1324	NA
1325	rpoB-1325	NA
1326	rpoB-1326	NA
1327	rpoB-1327	NA
1328	rpoB-1328	NA
1329	rpoB-1329	NA
1330	rpoB-1330	NA
1331	rpoB-1331	NA
1332	rpoB-1332	NA
1333	rpoB-1333	NA
1334	rpoB-1334	NA
1335	rpoB-1335	NA
1336	rpoB-1336	NA
1337	rpoB-1337	NA
1338	rpoB-1338	NA
1339	rpoB-1339	NA
1340	rpoB-1340	NA
1341	rpoB-1341	NA
1342	rpoB-1342	NA
1343	rpoB-1343	NA
1344	rpoB-1344	NA
1345	rpoB-1345	NA
1346	rpoB-1346	NA
1347	rpoB-1347	NA
1348	rpoB-1348	NA
1349	rpoB-1349	NA
1350	rpoB-1350	NA
1351	rpoB-1351	NA
1352	rpoB-1352	NA
1353	rpoB-1353	NA
1354	rpoB-1354	NA
1355	rpoB-1355	NA
1356	rpoB-1356	NA
1357	rpoB-1357	NA
1358	rpoB-1358	NA
1359	rpoB-1359	NA
1360	rpoB-1360	NA
1361	rpoB-1361	NA
1362	rpoB-1362	0.8936
1363	rpoB-1363	NA
1364	rpoB-1364	NA
1365	rpoB-1365	0.9004
1366	rpoB-1366	NA
1367	rpoB-1367	NA
1368	rpoB-1368	NA
1369	rpoB-1369	NA
1370	rpoB-1370	NA
1371	rpoB-1371	NA
1372	rpoB-1372	NA
1373	rpoB-1373	NA
1374	rpoB-1374	NA
1375	rpoB-1375	NA
1376	rpoB-1376	NA
1377	rpoB-1377	0.4118
1378	rpoB-1378	NA
1379	rpoB-1379	NA
1380	rpoB-1380	NA
1381	rpoB-1381	NA
1382	rpoB-1382	NA
1383	rpoB-1383	NA
1384	rpoB-1384	NA
1385	rpoB-1385	0.949
1386	rpoB-1386	NA
1387	rpoB-1387	NA
1388	rpoB-1388	NA
1389	rpoB-1389	NA
1390	rpoB-1390	NA
1391	rpoB-1391	NA
1392	rpoB-1392	NA
1393	rpoB-1393	NA
1394	rpoB-1394	NA
1395	rpoB-1395	NA
1396	rpoB-1396	NA
1397	rpoB-1397	NA
1398	rpoB-1398	NA
1399	rpoB-1399	NA
1400	rpoB-1400	NA
1401	rpoB-1401	0.9491
1402	rpoB-1402	NA
1403	rpoB-1403	NA
1404	rpoB-1404	NA
1405	rpoB-1405	NA
1406	rpoB-1406	NA
1407	rpoB-1407	NA
1408	rpoB-1408	NA
1409	rpoB-1409	NA
1410	rpoB-1410	NA
1411	rpoB-1411	NA
1412	rpoB-1412	NA
1413	rpoB-1413	0.5776
1414	rpoB-1414	NA
1415	rpoB-1415	NA
1416	rpoB-1416	NA
1417	rpoB-1417	NA
1418	rpoB-1418	NA
1419	rpoB-1419	NA
1420	rpoB-1420	NA
1421	rpoB-1421	NA
1422	rpoB-1422	NA
1423	rpoB-1423	NA
1424	rpoB-1424	NA
1425	rpoB-1425	NA
1426	rpoB-1426	NA
1427	rpoB-1427	NA
1428	rpoB-1428	NA
1429	rpoB-1429	NA
1430	rpoB-1430	NA
1431	rpoB-1431	NA
1432	rpoB-1432	NA
1433	rpoB-1433	NA
1434	rpoB-1434	NA
1435	rpoB-1435	NA
1436	rpoB-1436	NA
1437	rpoB-1437	0.6534
1438	rpoB-1438	NA
1439	rpoB-1439	NA
1440	rpoB-1440	NA
1441	rpoB-1441	NA
1442	rpoB-1442	NA
1443	rpoB-1443	NA
1444	rpoB-1444	NA
1445	rpoB-1445	NA
1446	rpoB-1446	NA
1447	rpoB-1447	NA
1448	rpoB-1448	NA
1449	rpoB-1449	NA
1450	rpoB-1450	NA
1451	rpoB-1451	NA
1452	rpoB-1452	0.996
1453	rpoB-1453	NA
1454	rpoB-1454	NA
1455	rpoB-1455	NA
1456	rpoB-1456	NA
1457	rpoB-1457	NA
1458	rpoB-1458	NA
1459	rpoB-1459	NA
1460	rpoB-1460	NA
1461	rpoB-1461	0.946
1462	rpoB-1462	NA
1463	rpoB-1463	NA
1464	rpoB-1464	NA
1465	rpoB-1465	NA
1466	rpoB-1466	NA
1467	rpoB-1467	NA
1468	rpoB-1468	NA
1469	rpoB-1469	NA
1470	rpoB-1470	NA
1471	rpoB-1471	NA
1472	rpoB-1472	NA
1473	rpoB-1473	NA
1474	rpoB-1474	NA
1475	rpoB-1475	NA
1476	rpoB-1476	NA
1477	rpoB-1477	NA
1478	rpoB-1478	NA
1479	rpoB-1479	NA
1480	rpoB-1480	NA
1481	rpoB-1481	NA
1482	rpoB-1482	NA
1483	rpoB-1483	NA
1484	rpoB-1484	NA
1485	rpoB-1485	0.8372
1486	rpoB-1486	NA
1487	rpoB-1487	NA
1488	rpoB-1488	NA
1489	rpoB-1489	NA
1490	rpoB-1490	NA
1491	rpoB-1491	NA
1492	rpoB-1492	NA
1493	rpoB-1493	NA
1494	rpoB-1494	NA
1495	rpoB-1495	NA
1496	rpoB-1496	NA
1497	rpoB-1497	NA
1498	rpoB-1498	NA
1499	rpoB-1499	NA
1500	rpoB-1500	NA
1501	rpoB-1501	NA
1502	rpoB-1502	NA
1503	rpoB-1503	0.9613
1504	rpoB-1504	NA
1505	rpoB-1505	NA
1506	rpoB-1506	0.9847
1507	rpoB-1507	NA
1508	rpoB-1508	NA
1509	rpoB-1509	NA
1510	rpoB-1510	NA
1511	rpoB-1511	NA
1512	rpoB-1512	0.9829
1513	rpoB-1513	0.949
1514	rpoB-1514	0.949
1515	rpoB-1515	0.6634
1516	rpoB-1516	NA
1517	rpoB-1517	NA
1518	rpoB-1518	0.5054
1519	rpoB-1519	NA
1520	rpoB-1520	NA
1521	rpoB-1521	0.949
1522	rpoB-1522	NA
1523	rpoB-1523	NA
1524	rpoB-1524	0.6678
1525	rpoB-1525	NA
1526	rpoB-1526	NA
1527	rpoB-1527	NA
1528	rpoB-1528	NA
1529	rpoB-1529	NA
1530	rpoB-1530	NA
1531	rpoB-1531	NA
1532	rpoB-1532	NA
1533	rpoB-1533	NA
1534	rpoB-1534	NA
1535	rpoB-1535	NA
1536	rpoB-1536	NA
1537	rpoB-1537	NA
1538	rpoB-1538	NA
1539	rpoB-1539	NA
1540	rpoB-1540	NA
1541	rpoB-1541	NA
1542	rpoB-1542	NA
1543	rpoB-1543	NA
1544	rpoB-1544	NA
1545	rpoB-1545	NA
1546	rpoB-1546	NA
1547	rpoB-1547	NA
1548	rpoB-1548	NA
1549	rpoB-1549	NA
1550	rpoB-1550	NA
1551	rpoB-1551	NA
1552	rpoB-1552	NA
1553	rpoB-1553	NA
1554	rpoB-1554	NA
1555	rpoB-1555	NA
1556	rpoB-1556	NA
1557	rpoB-1557	NA
1558	rpoB-1558	NA
1559	rpoB-1559	NA
1560	rpoB-1560	NA
1561	rpoB-1561	NA
1562	rpoB-1562	NA
1563	rpoB-1563	NA
1564	rpoB-1564	NA
1565	rpoB-1565	NA
1566	rpoB-1566	NA
1567	rpoB-1567	NA
1568	rpoB-1568	NA
1569	rpoB-1569	0.949
1570	rpoB-1570	NA
1571	rpoB-1571	NA
1572	rpoB-1572	NA
1573	rpoB-1573	NA
1574	rpoB-1574	NA
1575	rpoB-1575	NA
1576	rpoB-1576	0.4607
1577	rpoB-1577	NA
1578	rpoB-1578	NA
1579	rpoB-1579	0.9966
1580	rpoB-1580	NA
1581	rpoB-1581	0.2099
1582	rpoB-1582	NA
1583	rpoB-1583	NA
1584	rpoB-1584	0.6699
1585	rpoB-1585	NA
1586	rpoB-1586	NA
1587	rpoB-1587	NA
1588	rpoB-1588	NA
1589	rpoB-1589	NA
1590	rpoB-1590	NA
1591	rpoB-1591	NA
1592	rpoB-1592	NA
1593	rpoB-1593	NA
1594	rpoB-1594	NA
1595	rpoB-1595	NA
1596	rpoB-1596	NA
1597	rpoB-1597	NA
1598	rpoB-1598	NA
1599	rpoB-1599	NA
1600	rpoB-1600	0.949
1601	rpoB-1601	NA
1602	rpoB-1602	NA
1603	rpoB-1603	NA
1604	rpoB-1604	NA
1605	rpoB-1605	NA
1606	rpoB-1606	NA
1607	rpoB-1607	NA
1608	rpoB-1608	NA
1609	rpoB-1609	NA
1610	rpoB-1610	NA
1611	rpoB-1611	NA
1612	rpoB-1612	NA
1613	rpoB-1613	NA
1614	rpoB-1614	NA
1615	rpoB-1615	NA
1616	rpoB-1616	NA
1617	rpoB-1617	NA
1618	rpoB-1618	NA
1619	rpoB-1619	NA
1620	rpoB-1620	NA
1621	rpoB-1621	NA
1622	rpoB-1622	NA
1623	rpoB-1623	0.9828
1624	rpoB-1624	NA
1625	rpoB-1625	NA
1626	rpoB-1626	NA
1627	rpoB-1627	NA
1628	rpoB-1628	NA
1629	rpoB-1629	NA
1630	rpoB-1630	NA
1631	rpoB-1631	NA
1632	rpoB-1632	NA
1633	rpoB-1633	NA
1634	rpoB-1634	0.9837
1635	rpoB-1635	NA
1636	rpoB-1636	NA
1637	rpoB-1637	NA
1638	rpoB-1638	NA
1639	rpoB-1639	NA
1640	rpoB-1640	NA
1641	rpoB-1641	NA
1642	rpoB-1642	NA
1643	rpoB-1643	NA
1644	rpoB-1644	0.3833
1645	rpoB-1645	NA
1646	rpoB-1646	NA
1647	rpoB-1647	NA
1648	rpoB-1648	NA
1649	rpoB-1649	NA
1650	rpoB-1650	0.8999
1651	rpoB-1651	NA
1652	rpoB-1652	NA
1653	rpoB-1653	NA
1654	rpoB-1654	NA
1655	rpoB-1655	NA
1656	rpoB-1656	0.3591
1657	rpoB-1657	NA
1658	rpoB-1658	0.8942
1659	rpoB-1659	0.9456
1660	rpoB-1660	0.9518
1661	rpoB-1661	NA
1662	rpoB-1662	NA
1663	rpoB-1663	0.9453
1664	rpoB-1664	0.9942
1665	rpoB-1665	0.9843
1666	rpoB-1666	0.5219
1667	rpoB-1667	NA
1668	rpoB-1668	0.2929
1669	rpoB-1669	NA
1670	rpoB-1670	NA
1671	rpoB-1671	NA
1672	rpoB-1672	NA
1673	rpoB-1673	NA
1674	rpoB-1674	0.8374
1675	rpoB-1675	0.9468
1676	rpoB-1676	NA
1677	rpoB-1677	0.922
1678	rpoB-1678	NA
1679	rpoB-1679	NA
1680	rpoB-1680	NA
1681	rpoB-1681	NA
1682	rpoB-1682	NA
1683	rpoB-1683	NA
1684	rpoB-1684	NA
1685	rpoB-1685	NA
1686	rpoB-1686	NA
1687	rpoB-1687	NA
1688	rpoB-1688	NA
1689	rpoB-1689	0.8764
1690	rpoB-1690	NA
1691	rpoB-1691	NA
1692	rpoB-1692	0.7963
1693	rpoB-1693	NA
1694	rpoB-1694	NA
1695	rpoB-1695	0.5683
1696	rpoB-1696	NA
1697	rpoB-1697	NA
1698	rpoB-1698	0.6636
1699	rpoB-1699	0.8068
1700	rpoB-1700	0.8068
1701	rpoB-1701	0.8099
1702	rpoB-1702	NA
1703	rpoB-1703	NA
1704	rpoB-1704	0.998
1705	rpoB-1705	NA
1706	rpoB-1706	NA
1707	rpoB-1707	NA
1708	rpoB-1708	NA
1709	rpoB-1709	NA
1710	rpoB-1710	NA
1711	rpoB-1711	NA
1712	rpoB-1712	NA
1713	rpoB-1713	0.7678
1714	rpoB-1714	NA
1715	rpoB-1715	NA
1716	rpoB-1716	0.9466
1717	rpoB-1717	NA
1718	rpoB-1718	NA
1719	rpoB-1719	NA
1720	rpoB-1720	NA
1721	rpoB-1721	NA
1722	rpoB-1722	NA
1723	rpoB-1723	NA
1724	rpoB-1724	NA
1725	rpoB-1725	NA
1726	rpoB-1726	NA
1727	rpoB-1727	NA
1728	rpoB-1728	NA
1729	rpoB-1729	NA
1730	rpoB-1730	NA
1731	rpoB-1731	0.927
1732	rpoB-1732	0.9708
1733	rpoB-1733	0.855
1734	rpoB-1734	0.8266
1735	rpoB-1735	NA
1736	rpoB-1736	NA
1737	rpoB-1737	0.9234
1738	rpoB-1738	0.5554
1739	rpoB-1739	0.7232
1740	rpoB-1740	0.2673
1741	rpoB-1741	NA
1742	rpoB-1742	NA
1743	rpoB-1743	NA
1744	rpoB-1744	NA
1745	rpoB-1745	NA
1746	rpoB-1746	NA
1747	rpoB-1747	NA
1748	rpoB-1748	NA
1749	rpoB-1749	0.8387
1750	rpoB-1750	NA
1751	rpoB-1751	NA
1752	rpoB-1752	NA
1753	rpoB-1753	NA
1754	rpoB-1754	NA
1755	rpoB-1755	NA
1756	rpoB-1756	NA
1757	rpoB-1757	NA
1758	rpoB-1758	NA
1759	rpoB-1759	NA
1760	rpoB-1760	NA
1761	rpoB-1761	NA
1762	rpoB-1762	0.949
1763	rpoB-1763	NA
1764	rpoB-1764	0.2532
1765	rpoB-1765	NA
1766	rpoB-1766	NA
1767	rpoB-1767	NA
1768	rpoB-1768	NA
1769	rpoB-1769	NA
1770	rpoB-1770	0.8942
1771	rpoB-1771	NA
1772	rpoB-1772	NA
1773	rpoB-1773	0.9828
1774	rpoB-1774	NA
1775	rpoB-1775	NA
1776	rpoB-1776	NA
1777	rpoB-1777	NA
1778	rpoB-1778	NA
1779	rpoB-1779	NA
1780	rpoB-1780	0.7529
1781	rpoB-1781	0.7529
1782	rpoB-1782	NA
1783	rpoB-1783	NA
1784	rpoB-1784	NA
1785	rpoB-1785	0.9007
1786	rpoB-1786	NA
1787	rpoB-1787	NA
1788	rpoB-1788	NA
1789	rpoB-1789	NA
1790	rpoB-1790	0.949
1791	rpoB-1791	0.8478
1792	rpoB-1792	NA
1793	rpoB-1793	NA
1794	rpoB-1794	NA
1795	rpoB-1795	NA
1796	rpoB-1796	NA
1797	rpoB-1797	0.7528
1798	rpoB-1798	NA
1799	rpoB-1799	NA
1800	rpoB-1800	NA
1801	rpoB-1801	NA
1802	rpoB-1802	NA
1803	rpoB-1803	NA
1804	rpoB-1804	NA
1805	rpoB-1805	NA
1806	rpoB-1806	NA
1807	rpoB-1807	NA
1808	rpoB-1808	NA
1809	rpoB-1809	NA
1810	rpoB-1810	NA
1811	rpoB-1811	NA
1812	rpoB-1812	0.6627
1813	rpoB-1813	NA
1814	rpoB-1814	NA
1815	rpoB-1815	NA
1816	rpoB-1816	NA
1817	rpoB-1817	NA
1818	rpoB-1818	NA
1819	rpoB-1819	NA
1820	rpoB-1820	NA
1821	rpoB-1821	NA
1822	rpoB-1822	NA
1823	rpoB-1823	NA
1824	rpoB-1824	NA
1825	rpoB-1825	NA
1826	rpoB-1826	NA
1827	rpoB-1827	0.9524
1828	rpoB-1828	NA
1829	rpoB-1829	NA
1830	rpoB-1830	NA
1831	rpoB-1831	NA
1832	rpoB-1832	NA
1833	rpoB-1833	0.597
1834	rpoB-1834	NA
1835	rpoB-1835	NA
1836	rpoB-1836	0.8934
1837	rpoB-1837	NA
1838	rpoB-1838	NA
1839	rpoB-1839	0.9484
1840	rpoB-1840	NA
1841	rpoB-1841	NA
1842	rpoB-1842	NA
1843	rpoB-1843	NA
1844	rpoB-1844	NA
1845	rpoB-1845	NA
1846	rpoB-1846	NA
1847	rpoB-1847	NA
1848	rpoB-1848	0.8364
1849	rpoB-1849	NA
1850	rpoB-1850	NA
1851	rpoB-1851	NA
1852	rpoB-1852	NA
1853	rpoB-1853	NA
1854	rpoB-1854	NA
1855	rpoB-1855	NA
1856	rpoB-1856	NA
1857	rpoB-1857	NA
1858	rpoB-1858	NA
1859	rpoB-1859	NA
1860	rpoB-1860	0.214
1861	rpoB-1861	NA
1862	rpoB-1862	NA
1863	rpoB-1863	NA
1864	rpoB-1864	NA
1865	rpoB-1865	NA
1866	rpoB-1866	0.6286
1867	rpoB-1867	NA
1868	rpoB-1868	NA
1869	rpoB-1869	NA
1870	rpoB-1870	NA
1871	rpoB-1871	NA
1872	rpoB-1872	NA
1873	rpoB-1873	NA
1874	rpoB-1874	NA
1875	rpoB-1875	NA
1876	rpoB-1876	NA
1877	rpoB-1877	NA
1878	rpoB-1878	0.984
1879	rpoB-1879	NA
1880	rpoB-1880	NA
1881	rpoB-1881	NA
1882	rpoB-1882	NA
1883	rpoB-1883	NA
1884	rpoB-1884	0.6682
1885	rpoB-1885	NA
1886	rpoB-1886	NA
1887	rpoB-1887	NA
1888	rpoB-1888	0.2385
1889	rpoB-1889	NA
1890	rpoB-1890	0.5376
1891	rpoB-1891	NA
1892	rpoB-1892	NA
1893	rpoB-1893	NA
1894	rpoB-1894	NA
1895	rpoB-1895	NA
1896	rpoB-1896	0.9478
1897	rpoB-1897	NA
1898	rpoB-1898	NA
1899	rpoB-1899	0.5626
1900	rpoB-1900	NA
1901	rpoB-1901	NA
1902	rpoB-1902	0.5067
1903	rpoB-1903	NA
1904	rpoB-1904	NA
1905	rpoB-1905	0.428
1906	rpoB-1906	NA
1907	rpoB-1907	NA
1908	rpoB-1908	NA
1909	rpoB-1909	NA
1910	rpoB-1910	NA
1911	rpoB-1911	NA
1912	rpoB-1912	NA
1913	rpoB-1913	NA
1914	rpoB-1914	0.3799
1915	rpoB-1915	NA
1916	rpoB-1916	NA
1917	rpoB-1917	NA
1918	rpoB-1918	NA
1919	rpoB-1919	NA
1920	rpoB-1920	0.4157
1921	rpoB-1921	NA
1922	rpoB-1922	NA
1923	rpoB-1923	0.9161
1924	rpoB-1924	NA
1925	rpoB-1925	NA
1926	rpoB-1926	0.9591
1927	rpoB-1927	NA
1928	rpoB-1928	NA
1929	rpoB-1929	0.8295
1930	rpoB-1930	NA
1931	rpoB-1931	NA
1932	rpoB-1932	NA
1933	rpoB-1933	NA
1934	rpoB-1934	NA
1935	rpoB-1935	0.8984
1936	rpoB-1936	NA
1937	rpoB-1937	NA
1938	rpoB-1938	0.6481
1939	rpoB-1939	NA
1940	rpoB-1940	NA
1941	rpoB-1941	NA
1942	rpoB-1942	NA
1943	rpoB-1943	NA
1944	rpoB-1944	0.6507
1945	rpoB-1945	NA
1946	rpoB-1946	NA
1947	rpoB-1947	0.5865
1948	rpoB-1948	NA
1949	rpoB-1949	NA
1950	rpoB-1950	0.572
1951	rpoB-1951	NA
1952	rpoB-1952	NA
1953	rpoB-1953	NA
1954	rpoB-1954	NA
1955	rpoB-1955	NA
1956	rpoB-1956	NA
1957	rpoB-1957	NA
1958	rpoB-1958	0.9831
1959	rpoB-1959	NA
1960	rpoB-1960	NA
1961	rpoB-1961	NA
1962	rpoB-1962	0.6381
1963	rpoB-1963	NA
1964	rpoB-1964	NA
1965	rpoB-1965	0.8265
1966	rpoB-1966	0.9502
1967	rpoB-1967	NA
1968	rpoB-1968	0.7703
1969	rpoB-1969	0.8415
1970	rpoB-1970	NA
1971	rpoB-1971	NA
1972	rpoB-1972	NA
1973	rpoB-1973	NA
1974	rpoB-1974	NA
1975	rpoB-1975	NA
1976	rpoB-1976	NA
1977	rpoB-1977	0.5665
1978	rpoB-1978	NA
1979	rpoB-1979	NA
1980	rpoB-1980	0.9885
1981	rpoB-1981	NA
1982	rpoB-1982	NA
1983	rpoB-1983	NA
1984	rpoB-1984	NA
1985	rpoB-1985	NA
1986	rpoB-1986	0.2894
1987	rpoB-1987	NA
1988	rpoB-1988	NA
1989	rpoB-1989	NA
1990	rpoB-1990	NA
1991	rpoB-1991	NA
1992	rpoB-1992	NA
1993	rpoB-1993	0.7684
1994	rpoB-1994	NA
1995	rpoB-1995	NA
1996	rpoB-1996	NA
1997	rpoB-1997	NA
1998	rpoB-1998	0.6619
[truncated: 1,561 more rows]

## Sheet: Csources, chemotaxonomy, growth
Supplementary Table 2. P-values from tip permutation test of Micromonospora features respect to phylogenomics.
Character	Name	P
1	Alanine used as carbon source	0.9307
2	Arabinose used as carbon source	0.369
3	Arginine used as carbon source	0.3161
4	Cellobiose used as carbon source	0.6757
5	Fructose used as carbon source	0.804
6	Galactose used as carbon source	0.6324
7	Galacturonic acid used as carbon source	NA
8	Gluconate used as carbon source	0.934
9	Glucose used as carbon source	NA
10	Glutaric acid used as carbon source	NA
11	Histidine used as carbon source	NA
12	Lysine used as carbon source	0.4302
13	Maltose used as carbon source	0.4981
14	Mannose used as carbon source	0.6963
15	Melibiose used as carbon source	0.8513
16	Melezitose used as carbon source	0.8677
17	Mesoerythritol used as carbon source	NA
18	Proline used as carbon source	0.1615
19	Propionic acid used as carbon source	0.7734
20	Quinic acid used as carbon source	NA
21	Raffinose used as carbon source	0.3654
22	Rhamnose used as carbon source	0.191
23	Salicine used as carbon source	0.1144
24	Serine used as carbon source	0.9275
25	Sorbitol used as carbon source	NA
26	Sorbose used as carbon source	0.3164
27	Sucrose used as carbon source	0.8642
28	Trehalose used as carbon source	0.8672
29	Valine used as carbon source	0.6712
30	Xylitol used as carbon source	NA
31	Xylose used as carbon source	0.6486
32	Aesculin degradation	NA
33	Arbutin degradation	0.9995
34	Casein degradation	NA
35	Catalase production	0.8631
36	Gelatin degradation	0.462
37	Oxidase production	0.9137
38	Starch degradation	0.9816
39	Tween 20 degradation	0.9787
40	Tween 80 degradation	0.8716
41	Tyrosine degradation	0.6275
42	Urea degradation	0.9688
43	Xylan degradation	0.9099
44	Growth at 4ÂºC	0.7453
45	Growth at 12ÂºC	0.2942
46	Growth at 20ÂºC	0.8219
47	Growth at 37ÂºC	NA
48	Growth at 45ÂºC	0.9773
49	Growth at 4.4 pH	NA
50	Growth at 5.4 pH	0.3401
51	Growth at 6.4 pH	0.6637
52	Growth at 8 pH	NA
53	Growth at 9 pH	0.9884
54	Growth at 1% NaCl	NA
55	Growth at 3% NaCl	0.8537
56	Growth at 5% NaCl	0.9015
57	Growth at 7% NaCl	NA
58	Growth at 9% NaCl	NA
59	Contains m-DAP	NA
60	Contains 3OH-DAP	0.4753
61	Contains Xylose	NA
62	Contains Arabinose	0.5924
63	Contains Glucose	0.7975
64	Contains Ribose	0.9169
65	Contains Mannose	0.9136
66	Contains Galactose	0.8581
67	Contains Rhamnose	0.8121
68	Contains 3-O-methylrhamnose	NA
69	Contains MK-7 (H6)	NA
70	Contains MK-7 (H8)	NA
71	Contains MK-8 (H4)	NA
72	Contains MK-8 (H6)	NA
73	Contains MK-8 (H8)	NA
74	Contains MK-9 (H2)	0.984
75	Contains MK-9 (H4)	0.832
76	Contains MK-9 (H6)	0.8963
77	Contains MK-9 (H8)	0.9989
78	Contains MK-9 (H10)	NA
79	Contains MK-10 (H0)	NA
80	Contains MK-10 (H2)	0.985
81	Contains MK-10 (H4)	0.9908
82	Contains MK-10 (H6)	0.4666
83	Contains MK-10 (H8)	0.9883
84	Contains MK-11 (H4)	NA
85	Contains MK-12	NA
86	Contains DPG	0.754
87	Contains PI	0.8909
88	Contains PE	NA
89	Contains PIM	0.7052
90	Contains PG	0.7825
91	Contains PME	NA
92	Contains GPLs	0.6824
93	Contains PL	0.979

## Sheet: fatty acids
Supplementary Table 2. P-values from tip permutation test of Micromonospora features respect to phylogenomics.
Character	Name	P
1	C10:0	0.7602
2	C11:0	0.7602
3	C13:0	0.7621
4	C14:0	0.0559
5	C15:0	0.3188
6	C16:0	0.8622
7	C17:0	0.784
8	C18:0	0.8242
9	C19:0	0.1241
10	C15:1	0.951
11	C161:2OH	0.9857
12	C16:1ω7c	NA
13	C16:1ω9c	0.8682
14	C17:1	NA
15	C17:1ω5c	NA
16	C17:1ω6c	0.9478
17	C17:1ω8c	0.6232
18	C17:1ω7c	0.9478
19	C17:1ω9c	0.8659
20	C17:1ω10c	NA
21	C18:1ω7c	0.6704
22	C18:1ω9c	0.8545
23	C18:1ω11c	0.9467
24	C18:1ω12c	NA
25	C18:3ω6c	NA
26	C19:1	0.8395
27	anteiso-C11:0	0.7602
28	iso-C12:0	NA
29	anteiso-C12-0	NA
30	iso-C13:0	0.7866
31	anteiso-C13:0	NA
32	iso-C14:0	0.2966
33	anteiso-C14:0	NA
34	iso-C15:0	0.2524
35	anteiso-C15:0	0.9009
36	iso-C15:1	0.2799
37	iso-C16:0	0.3643
38	anteiso-C16:0	NA
39	iso-C16:1	0.5496
40	iso-C17:0	0.0394
41	iso-C17:1	0.4722
42	anteiso-C17:0	0.4311
43	anteiso-C17:1	0.9055
44	iso-C17:1ω6c	NA
45	iso-C17:1ω8c	NA
46	iso-C17:1ω9c	0.315
47	anteiso-C17:1ω9c	0.8978
48	iso-C17:0 3OH	NA
49	iso-C18:0	0.6719
50	anteiso-C18:0	NA
51	iso-C18:1ω7c	NA
52	iso-C18:1	NA
53	iso-C19:0	NA
54	anteiso-C19:0	NA
55	9-Methyl-C16:1	0.9046
56	10-Methyl-C16:0	0.9548
57	10-Methyl-C17:0	0.7498
58	10-Methyl-C18:0TBA	0.9422
59	10-Methyl-C19:0	NA
60	Summed-features-3 (C16:1ω7c, iso-C15:0-2OH)	0.5139
61	Summed features-6 (C19:1ω11c, C19:1ω9c)	0.7251
