# Supplementary material for: Genome-based classification of micromonosporae with a focus on their biotechnological and ecological potential
Source: Sci Rep. 2018 Jan 11;8:525. doi: 10.1038/s41598-017-17392-0 (PMC5765111; doi:10.1038/s41598-017-17392-0)
Supplement: Supplementary file 3 — Table S3 [file 41598_2017_17392_MOESM3_ESM.xlsx]

## Sheet: Sheet2 (3)
Supplementary Table 10. Number of genes implicated in stress responses, DNA repair, central metabolism and environmental adaptation of the genomes of the Micromonospora strains.
Gene symbol	Name/function of gene	Number of genes detected in the genomes analysed
		M. aurantiaca ATCC 27029T	M. aurantiaca L5	M. aurantiaca DSM 45487	M. auratinigra DSM 44815T	M. carbonacea DSM 43168T	M. chaiyaphumensis DSM 45246T	M. chalcea DSM 43026T	M. chersina DSM 44151T	M. chokoriensis DSM 45160T	M. citrea DSM 43903T	M. coriariae DSM 44875T	M. coxensis DSM 45161T	M. cremea DSM 45599T	M. eburnea DSM 44814T	M. echinaurantiaca DSM 43904T	M. echinofusca DSM 43913T	M. echinospora DSM 1040	M. echinospora DSM 43816T	M. endolithica DSM 44398T	M. haikouensis DSM 45626T	M. halophytica DSM 43171T	M. humi DSM 45647T	M. inositola DSM 43819T	M. inyonensis DSM 46123T	M. krabiensis DSM 45344T	M. lupini Lupac 08	M. marina DSM 45555T	M. matsumotoense DSM 44100T	M. mirobrigensis DSM 44830T	M. narathiwatensis DSM 45248T	M. nigra DSM 43818T	M. olivasterospora DSM 43868T	M. pallida DSM 43817T	M. peucetia DSM 43363T	M. purpureochromogenes DSM 43821T	M. rhizosphaerae DSM 45431T	M. rifamycinica DSM 44983T	M. saelicesensis DSM 44871T	M. sagamiensis DSM 43912T	M. sediminicola DSM 45794T	M. siamensis DSM 45097T	M. tulbaghiae DSM 45142T	M. viridifaciens DSM 43909T	M. yangpuensis DSM 45577T	M. zamorensis DSM 45600T
Stress related genes
-	Signal-peptidase like protein	1	1	1	1	1	1	1	1	1	1	1	1	1	1	1	1	1	1	1	1	1	1	1	2	1	1	1	1	1	1	1	1	1	1	1	1	1	1	1	1	1	1	1	1	1
-	Ferroxidase EC 1.16.3.1	1	0	0	0	0	0	0	0	0	0	0	0	0	0	0	0	0	0	0	1	0	0	0	0	0	0	0	0	0	0	0	0	0	0	0	1	0	0	0	0	0	0	0	0	0
-	Hydrogen peroxide-inducible genes activator	0	0	0	0	0	0	0	1	0	1	0	0	0	0	0	0	0	0	0	0	0	0	1	1	0	0	0	0	0	0	0	1	0	0	0	1	0	0	0	0	0	0	1	0	0
-	Organic hydroperoxide resistance protein	5	5	5	3	3	4	5	4	4	4	4	4	4	2	4	4	3	3	3	3	3	3	4	3	4	4	3	4	4	2	3	1	2	4	4	4	4	4	3	4	4	5	2	3	4
ahpC	Alkyl hydroperoxide reductase subunit C-like protein	3	3	3	3	2	1	3	2	4	2	4	3	3	2	2	2	1	1	3	2	3	3	2	1	3	3	2	3	3	2	2	1	1	2	3	2	3	4	1	3	3	3	1	1	4
aqpZ	Aquaporin Z	0	0	1	2	1	1	0	2	1	0	1	1	2	0	1	1	1	1	1	1	0	2	1	0	2	1	0	1	3	1	1	1	1	0	1	3	2	1	0	2	2	0	2	3	1
betA	Choline dehydrogenase EC 1.1.99.1	1	1	1	0	2	1	1	0	1	0	1	0	0	2	0	1	1	1	0	4	1	2	1	1	1	1	1	1	0	2	0	0	3	0	1	0	0	0	1	1	1	1	0	1	0
betB	Betaine aldehyde dehydrogenase EC 1.2.1.8	0	0	0	0	0	0	0	0	0	0	0	0	0	0	0	0	0	0	0	0	0	0	1	0	0	0	0	0	0	0	0	0	0	0	0	1	0	0	0	0	0	0	0	0	0
betC	Choline sulfatase EC 3.1.6.6	1	1	1	1	1	2	1	1	1	1	4	2	1	1	1	1	2	2	1	1	1	1	1	1	1	2	1	1	1	1	1	1	3	2	1	1	1	1	1	2	1	1	1	1	2
betI	HTH-type transcriptional regulator	0	0	0	0	0	0	0	0	0	0	0	0	0	0	0	0	0	0	0	0	0	0	0	0	0	0	0	0	0	0	0	0	1	0	0	0	0	0	0	0	0	0	0	0	0
bhpO	Bacteriophytochrome heme oxygenase	0	0	0	1	0	0	0	1	0	0	0	1	0	0	0	0	0	0	0	0	0	1	0	0	0	0	0	0	0	0	0	0	0	0	0	0	0	0	0	1	1	0	0	0	0
ChD	Choline binding protein D	0	0	0	1	0	0	0	0	0	0	0	1	0	0	0	1	0	0	0	0	0	0	0	0	0	0	0	0	0	0	0	0	0	0	0	0	0	0	0	0	0	0	0	0	0
cspA	Cold shock protein A	4	4	3	3	5	3	3	4	3	3	5	4	6	4	4	4	3	4	5	3	4	4	5	5	2	4	3	5	5	4	4	5	4	4	5	4	4	5	4	3	4	5	5	4	5
cspC	Cold shock protein B	1	1	1	1	1	1	1	1	1	1	1	1	1	1	1	1	1	1	1	1	1	1	1	1	1	1	1	1	1	1	1	1	1	1	2	1	1	1	1	1	1	1	1	1	1
cspG	Cold shock protein G	0	0	1	0	0	0	0	0	0	0	0	0	0	0	0	0	0	1	0	0	0	0	0	0	1	0	0	0	0	0	0	0	0	0	0	0	0	0	0	0	0	0	0	0	0
cstA	Carbon starvation protein	0	0	0	0	0	0	0	0	0	0	0	0	0	0	0	0	0	0	1	0	0	0	0	0	0	0	0	1	0	0	0	0	0	0	0	0	0	0	0	0	0	0	0	0	0
dnaJ	Chaperon protein dnaJ family	2	2	2	2	2	2	2	2	2	2	2	2	2	2	2	3	3	2	5	2	2	2	2	2	2	4	2	4	2	3	4	2	2	4	2	2	2	3	3	2	2	2	2	2	3
dnaK	Chaperon protein	3	1	3	2	2	4	1	2	2	1	2	2	2	1	2	1	3	2	2	3	1	1	1	3	4	1	1	2	1	1	3	4	4	2	3	1	2	1	3	1	1	1	1	2	1
ectB	Diaminobutyrate-pyruvate aminotransferase EC 2.6.1.46	0	0	0	0	0	0	0	1	0	0	0	0	0	0	0	0	0	1	1	0	0	0	0	0	0	0	0	1	0	0	0	0	0	1	0	0	0	0	0	0	0	0	0	0	0
ectC	L-ectoine synthase EC 4.2.1.-	0	0	0	0	0	0	0	0	0	0	0	0	0	1	0	0	0	0	0	0	0	0	0	0	0	0	0	0	0	0	0	0	0	0	0	0	0	0	0	0	0	0	0	0	0
Fe3+	ABC-type Fe3+ siderophore transport system	1	1	1	1	2	1	1	1	1	1	1	1	1	1	1	1	3	3	1	5	0	1	1	2	1	2	0	3	1	1	0	3	1	3	1	1	3	1	1	1	1	2	1	3	1
fnr	Transcriptional regulator crp/fnr family	0	0	0	0	0	0	1	0	0	0	0	0	0	0	0	0	0	0	0	0	0	0	0	0	0	1	0	0	0	0	0	0	0	0	0	0	1	0	0	0	0	0	0	0	0
fur	Transcriptional regulator FUR family	3	3	3	3	3	3	3	3	3	3	3	3	3	3	4	4	3	3	2	3	3	2	4	3	4	3	3	2	3	3	2	4	3	4	3	3	2	3	2	3	3	3	2	3	3
glpF	Glycerol uptake facilitator protein	0	0	0	1	0	0	0	0	0	0	0	0	0	0	0	0	0	0	0	0	0	0	1	0	0	0	0	0	0	0	0	0	0	0	1	1	0	0	0	0	0	0	0	0	0
grpE	Heat shock protein	2	1	1	1	1	1	1	1	1	1	1	1	1	1	1	1	1	1	1	1	1	1	1	1	1	1	1	1	1	1	1	1	1	1	1	1	1	1	1	1	1	1	1	1	1
hmpX	Flavohemoglobin, nitric oxide dioxigenase	2	2	2	2	6	2	2	3	1	2	3	3	1	3	2	4	2	4	1	4	4	1	2	3	1	1	2	6	3	2	3	3	3	4	3	2	4	2	2	2	3	2	2	1	2
hrcA	Heat-inducible trasncription repressor	1	1	1	1	1	1	1	1	1	1	1	1	1	1	1	1	1	1	1	1	1	1	1	1	1	1	1	1	1	1	1	1	1	1	1	1	1	1	1	1	1	1	1	1	1
hspR	Transcriptional repressor of dnaK operon	2	2	2	1	2	1	2	1	1	1	2	1	2	1	1	1	2	3	2	1	1	2	2	3	1	2	1	2	2	2	1	2	2	1	2	1	1	2	3	1	1	2	2	1	2
lepA	Translation elongation factor	1	1	1	1	1	1	1	1	1	1	1	1	1	1	1	1	1	1	1	1	1	1	1	1	1	1	1	1	1	1	1	1	1	1	1	1	1	1	1	1	1	1	1	1	1
NOR	Nitric oxide reductase	0	0	0	0	0	0	0	0	0	0	0	0	0	0	0	0	0	0	0	0	1	0	0	0	0	0	0	0	0	0	0	0	0	0	0	0	0	0	0	0	0	0	0	0	0
nsrR	Nitrite-sensitive transcriptional repressor	1	1	1	1	1	1	1	1	0	1	1	1	0	1	1	1	0	1	0	1	1	1	1	1	0	0	1	1	1	1	1	0	0	1	1	1	1	0	1	1	1	1	1	1	0
ompA	Outer membrane protein A precursor	0	0	0	0	0	0	0	0	0	0	0	1	0	0	0	0	0	0	0	0	0	0	0	0	0	0	0	0	0	0	0	0	0	0	0	0	0	0	0	0	0	0	0	0	0
opuA	Glycine betaine ABC transporter	0	0	0	1	0	0	0	0	0	1	0	0	0	0	0	0	0	0	0	0	0	1	1	0	0	0	0	0	0	0	0	0	0	0	0	0	0	1	0	1	1	0	1	0	0
opuD	Glycine betaine transporter	1	1	0	1	0	1	2	0	0	1	0	1	0	0	2	2	1	1	1	0	1	1	1	0	0	0	1	1	1	0	0	0	2	2	0	0	1	0	0	1	1	1	1	1	0
PCh	Phytochrome, two component sensor histidine kinase	2	1	1	2	1	2	1	2	1	2	1	1	1	1	2	2	2	2	1	2	1	1	1	1	1	1	1	1	2	1	2	1	1	1	1	2	1	1	1	1	3	1	1	1	1
Continue…
Gene symbol	Name/function of gene	Number of genes detected in the genomes analysed
		M. aurantiaca ATCC 27029T	M. aurantiaca L5	M. aurantiaca DSM 45487	M. auratinigra DSM 44815T	M. carbonacea DSM 43168T	M. chaiyaphumensis DSM 45246T	M. chalcea DSM 43026T	M. chersina DSM 44151T	M. chokoriensis DSM 45160T	M. citrea DSM 43903T	M. coriariae DSM 44875T	M. coxensis DSM 45161T	M. cremea DSM 45599T	M. eburnea DSM 44814T	M. echinaurantiaca DSM 43904T	M. echinofusca DSM 43913T	M. echinospora DSM 1040	M. echinospora DSM 43816T	M. endolithica DSM 44398T	M. haikouensis DSM 45626T	M. halophytica DSM 43171T	M. humi DSM 45647T	M. inositola DSM 43819T	M. inyonensis DSM 46123T	M. krabiensis DSM 45344T	M. lupini Lupac 08	M. marina DSM 45555T	M. matsumotoense DSM 44100T	M. mirobrigensis DSM 44830T	M. narathiwatensis DSM 45248T	M. nigra DSM 43818T	M. olivasterospora DSM 43868T	M. pallida DSM 43817T	M. peucetia DSM 43363T	M. purpureochromogenes DSM 43821T	M. rhizosphaerae DSM 45431T	M. rifamycinica DSM 44983T	M. saelicesensis DSM 44871T	M. sagamiensis DSM 43912T	M. sediminicola DSM 45794T	M. siamensis DSM 45097T	M. tulbaghiae DSM 45142T	M. viridifaciens DSM 43909T	M. yangpuensis DSM 45577T	M. zamorensis DSM 45600T
proU	L-proline glycine betaine binding ABC transporter protein	3	3	3	5	3	3	3	3	4	6	5	3	6	3	3	3	3	3	4	3	3	5	5	4	3	4	3	3	3	3	4	3	4	3	3	4	3	6	4	5	5	3	5	4	4
prx cat	Catalase Peroxidase	3	3	3	3	3	3	3	3	5	3	6	2	7	5	7	5	3	3	3	3	5	3	3	3	3	7	3	3	3	2	4	4	2	4	3	5	3	4	3	3	3	4	4	3	5
rdgB	Nucleoside 5-triphosphatase EC 3.6.1.15	1	1	1	1	1	1	1	1	1	1	1	1	1	1	1	1	1	1	1	1	1	1	1	1	1	1	1	1	1	1	1	1	1	1	1	1	1	1	1	1	1	1	1	1	1
rex	Redox-sensitive transcriptional regulator	2	1	1	1	1	1	1	1	1	1	1	1	1	1	1	1	1	1	1	2	1	1	1	1	1	1	1	1	1	1	1	1	1	1	1	2	1	1	1	1	2	1	1	1	1
RNAse	Ribonuclease PH EC 2.7.7.56	1	1	1	1	1	1	1	1	1	1	1	1	1	1	1	1	1	1	1	1	1	1	1	1	1	1	1	1	1	1	1	1	1	1	1	1	1	1	1	1	1	1	1	1	1
rsmE	rRNA small subunit methyltransferase E	1	1	1	1	1	1	1	1	1	1	1	1	1	1	1	1	1	1	1	1	1	1	1	1	1	1	1	1	1	1	1	1	1	1	1	1	1	1	1	1	1	1	1	1	1
rsmI	rRNA small subunit methyltransferase I	1	1	1	1	1	1	1	1	1	1	1	1	1	1	1	1	1	1	1	1	1	1	1	1	1	1	1	1	1	1	1	1	1	1	1	1	1	1	1	1	1	1	1	1	2
rspA	Starvation sensing protein	1	1	1	0	1	1	1	1	1	1	1	0	1	1	1	1	1	1	1	1	0	1	1	0	1	1	0	1	1	1	0	0	1	1	1	1	1	1	0	0	0	1	1	1	1
RTH	Rubrerythrin	0	0	0	0	1	0	0	0	0	0	0	0	0	0	0	0	0	0	0	1	0	1	0	0	0	0	0	0	0	0	0	0	0	0	0	0	0	0	0	0	1	0	0	1	0
SAM	SAM family enzyme	1	1	1	1	1	1	1	1	1	1	1	1	1	1	1	1	1	1	1	2	1	1	1	1	1	1	1	1	1	1	1	1	1	1	1	1	1	2	1	1	1	1	1	1	1
smpB	tmRNA binding protein	2	2	2	2	2	2	2	2	2	2	2	2	2	2	2	2	2	2	2	2	2	2	2	2	2	2	2	2	2	2	2	2	2	2	2	2	2	2	2	2	2	2	2	2	2
SOD	Superoxide dismutase EC 1.15.1.1	0	0	0	0	1	0	1	0	2	0	1	0	1	1	0	0	1	1	0	2	0	0	0	0	1	1	0	1	0	0	1	1	0	1	0	0	1	1	0	1	0	0	1	2	1
SOX	Sarcosine oxidase EC 1.5.3.1	0	0	0	0	0	0	0	0	0	1	0	0	0	0	0	1	1	1	0	0	0	0	0	1	0	0	0	0	0	0	0	2	1	1	0	1	0	0	1	0	0	0	0	0	0
soxR	Redox-sensitive transcriptional activator	1	1	1	1	1	2	2	2	1	1	1	1	1	1	1	1	1	1	1	1	1	2	1	1	1	3	2	1	1	1	2	1	1	1	1	1	1	1	1	1	1	1	2	2	1
ZUR	Zinc uptake regulator protein	3	1	1	1	1	1	1	1	1	1	1	1	1	2	1	1	1	1	3	3	1	1	1	2	1	1	4	1	1	2	1	2	1	1	1	1	1	1	2	1	1	1	2	1	1
DNA repair related genes
uvrA	Excinuclease ABC subunit A	1	1	1	1	2	1	1	1	1	2	1	1	1	1	1	1	1	1	1	1	1	1	2	1	1	1	1	1	1	1	1	1	2	1	1	1	1	1	1	1	1	1	1	1	1
uvrB	Excinuclease ABC subunit B	1	1	1	1	1	1	1	1	1	1	1	1	1	1	1	1	1	1	1	1	1	1	1	1	1	1	1	1	1	1	1	1	1	1	1	1	1	1	1	1	1	1	1	1	1
uvrC	Excinuclease ABC subunit C	1	1	1	1	1	1	1	1	1	1	1	1	1	1	1	1	1	1	1	1	1	1	1	1	1	1	1	1	1	1	1	1	1	1	1	1	1	1	1	1	1	1	1	1	1
uvrA-para	Excinuclease ABC subunit A paralog of unknown function	1	1	1	1	2	1	1	1	2	3	2	2	2	1	3	2	4	3	2	2	2	1	1	2	1	2	2	2	1	1	2	1	1	3	2	1	1	2	2	1	1	1	1	2	2
uvrD	ATP-dependent DNA helicase	2	2	2	2	2	2	2	2	2	2	2	2	2	2	2	2	2	2	2	2	2	2	2	2	2	2	2	2	2	2	2	3	2	2	2	2	2	2	3	2	2	2	2	2	2
uvrD-actino	ATP-dependent DNA helicase, actinomycete paralog	1	1	1	1	1	1	1	1	1	1	1	1	1	1	1	1	1	1	1	1	1	1	1	1	1	1	1	1	1	1	1	1	1	1	1	1	1	1	1	1	1	1	1	1	1
yoaA	DinG family ATP-dependant helicase	1	1	1	1	1	1	1	1	1	1	1	1	1	1	1	1	1	1	1	1	1	1	1	1	1	1	1	1	1	1	1	1	1	1	1	1	1	1	1	1	1	1	1	1	1
recA	RecA protein	1	1	1	1	1	1	1	1	1	1	1	1	1	1	1	1	1	1	1	1	1	1	1	1	1	1	1	1	1	1	1	1	1	1	0	1	1	1	1	1	1	1	1	1	1
recB	Exodeoxyribonuclease V beta chain EC 3.1.11.5	0	0	0	0	0	0	0	0	0	0	0	0	0	0	0	0	0	0	0	0	0	0	0	0	0	0	0	0	0	0	1	0	0	0	0	0	0	0	0	0	0	0	0	0	0
recX	Regulatory protein	1	1	1	1	1	1	1	1	1	1	1	1	1	1	1	1	1	1	1	1	1	1	1	1	1	1	1	1	1	1	1	1	1	1	0	1	1	1	1	1	1	1	1	1	1
recF	DNA recombination and repair protein	1	1	1	1	1	1	1	1	1	1	1	1	1	1	1	1	1	1	1	1	1	1	1	1	1	1	1	1	1	1	1	1	1	1	1	1	1	1	1	1	1	1	1	1	1
recG	ATP-dependent DNA helicase EC 3.6.1.-	1	1	1	1	1	1	1	1	1	1	1	1	1	3	1	1	3	1	1	1	2	1	1	1	1	1	1	1	1	1	2	1	1	2	1	1	1	1	1	1	2	1	2	1	1
recN	DNA repair protein	1	1	1	1	1	1	1	1	1	1	1	1	1	1	1	1	1	1	1	1	1	1	1	2	1	1	1	1	1	1	1	1	1	1	1	1	1	1	1	1	1	1	1	1	1
recO	DNA recombination and repair protein	1	1	1	1	1	1	1	1	1	1	1	1	1	1	1	1	1	1	1	1	1	1	1	1	1	1	1	1	1	1	1	1	1	1	1	1	1	1	1	1	1	1	1	1	1
recQ	ATP-dependent DNA helicase RecQ	4	4	4	4	3	3	4	3	6	4	5	4	4	3	4	5	4	3	3	4	4	3	5	3	4	4	4	4	4	3	3	5	4	5	6	4	4	3	4	4	4	4	3	3	4
recR	Recombination protein	1	1	1	1	1	1	1	1	1	1	1	1	1	1	1	1	1	1	1	1	1	1	1	1	1	1	1	1	1	1	1	1	1	1	1	1	1	1	1	1	1	1	1	1	1
ssb	Single-stranded DNA-binding protein	3	2	2	2	3	2	2	2	2	2	2	2	2	3	2	2	2	2	3	2	2	2	2	4	2	2	2	2	2	2	2	2	2	2	2	2	2	2	2	4	2	2	3	2	2
yrrC	RedD-like DNA helicase	0	0	0	0	1	0	0	0	0	1	1	0	2	1	0	1	1	1	0	1	0	0	1	1	0	0	1	1	0	1	1	1	1	2	0	4	1	0	1	0	0	0	1	1	0
-	ATP dependant helicase SCO5183	1	1	1	1	1	1	1	1	1	1	1	1	1	1	1	1	1	1	1	1	1	1	1	1	1	1	1	1	1	1	1	1	1	1	1	1	1	1	1	1	1	1	1	1	1
-	ATP dependant helicase SCO5184	1	1	1	1	1	1	1	1	1	1	1	1	1	1	1	1	1	1	1	1	1	2	1	1	1	1	1	2	1	1	1	1	1	1	1	1	1	1	1	1	1	1	1	1	1
radA	DNA repair protein	1	1	1	1	1	1	1	1	1	1	1	1	1	1	1	1	1	1	1	2	1	1	1	1	1	1	1	1	1	1	1	1	1	1	1	1	1	1	1	1	1	1	1	1	1
sbcC	Exonuclease	1	1	2	1	1	1	1	1	1	2	1	1	1	1	1	1	1	2	1	2	1	1	2	1	1	1	1	1	1	1	2	3	1	1	1	2	1	1	1	2	1	2	1	2	1
Continue…
Gene symbol	Name/function of gene	Number of genes detected in the genomes analysed
		M. aurantiaca ATCC 27029T	M. aurantiaca L5	M. aurantiaca DSM 45487	M. auratinigra DSM 44815T	M. carbonacea DSM 43168T	M. chaiyaphumensis DSM 45246T	M. chalcea DSM 43026T	M. chersina DSM 44151T	M. chokoriensis DSM 45160T	M. citrea DSM 43903T	M. coriariae DSM 44875T	M. coxensis DSM 45161T	M. cremea DSM 45599T	M. eburnea DSM 44814T	M. echinaurantiaca DSM 43904T	M. echinofusca DSM 43913T	M. echinospora DSM 1040	M. echinospora DSM 43816T	M. endolithica DSM 44398T	M. haikouensis DSM 45626T	M. halophytica DSM 43171T	M. humi DSM 45647T	M. inositola DSM 43819T	M. inyonensis DSM 46123T	M. krabiensis DSM 45344T	M. lupini Lupac 08	M. marina DSM 45555T	M. matsumotoense DSM 44100T	M. mirobrigensis DSM 44830T	M. narathiwatensis DSM 45248T	M. nigra DSM 43818T	M. olivasterospora DSM 43868T	M. pallida DSM 43817T	M. peucetia DSM 43363T	M. purpureochromogenes DSM 43821T	M. rhizosphaerae DSM 45431T	M. rifamycinica DSM 44983T	M. saelicesensis DSM 44871T	M. sagamiensis DSM 43912T	M. sediminicola DSM 45794T	M. siamensis DSM 45097T	M. tulbaghiae DSM 45142T	M. viridifaciens DSM 43909T	M. yangpuensis DSM 45577T	M. zamorensis DSM 45600T
sbcD	Exonuclease	1	1	2	1	1	1	1	1	1	1	1	1	1	1	1	1	1	2	1	2	1	1	2	1	1	1	1	1	1	1	2	2	1	1	1	2	1	1	1	1	1	2	1	2	1
xseA	Exodeoxyribonuclease VII large subunit EC 3.1.11.6	1	1	1	1	1	1	1	1	2	1	1	1	1	1	1	1	1	1	1	1	1	1	1	1	1	1	1	1	1	1	1	1	1	1	1	1	1	1	1	1	1	1	1	1	1
xseB	Exodeoxyribonuclease VII small subunit EC 3.1.11.6	1	1	1	1	1	1	1	1	1	1	1	1	1	1	1	1	1	1	1	1	1	1	1	1	1	1	1	1	1	1	1	1	1	1	1	1	1	1	1	1	1	1	1	1	1
lexA	SOS-response repressor and protease LexA EC 3.4.21.88	1	2	2	1	1	1	1	1	1	1	1	1	1	1	1	1	0	2	1	1	1	1	2	1	1	1	1	1	1	1	1	2	1	1	2	1	1	2	1	2	1	1	1	1	1
dinP	DNA polymerase IV EC 2.7.7.7	2	2	2	3	1	2	2	2	3	2	2	2	2	3	2	2	1	1	2	1	2	2	2	1	2	2	2	2	1	2	3	1	1	1	1	2	1	2	1	2	1	2	3	1	2
EndoIV	Endonuclease IV (EC 4.2.21.2)	2	2	2	2	2	2	2	2	2	2	2	2	2	2	2	2	2	2	2	2	2	2	2	2	2	2	2	2	2	2	2	2	2	2	2	2	2	2	2	2	2	2	2	2	2
EndoV	Endonuclease V (EC 4.2.21.7)	2	2	1	1	2	2	3	1	1	1	1	1	1	1	1	1	1	2	1	2	2	1	2	1	2	2	2	2	1	1	1	1	2	2	2	1	2	1	2	1	1	2	1	1	1
ExoIII	Exodeoxyribonuclease III EC 3.1.11.2	1	1	2	1	2	1	1	1	1	1	1	1	1	1	2	1	1	2	2	1	1	1	1	1	1	1	3	2	1	1	1	1	2	2	1	1	1	1	2	1	1	1	1	2	1
ogt	Methylated-DNA-protein-cystein methyltransferase EC 2.1.163	3	3	3	4	3	3	3	3	3	3	3	3	4	3	3	3	3	3	3	3	3	3	3	3	3	3	3	3	3	3	3	3	3	3	3	4	3	3	5	3	3	3	3	3	3
rmuC	DNA recombination protein	1	1	1	1	1	1	1	1	1	1	1	1	1	1	1	1	1	1	1	1	1	1	1	1	1	1	1	1	1	1	2	1	1	1	1	1	1	1	1	1	1	1	1	1	1
alkB	Alkylated DNA repair protein	1	1	1	1	1	1	1	1	1	1	1	1	1	1	1	1	1	1	1	1	1	1	1	1	1	1	1	1	1	1	1	1	1	1	1	1	1	1	1	1	1	1	0	1	1
-	Very-short-patch mismatch repair endonuclease (G-T specific)	2	0	0	0	1	0	1	0	0	1	1	1	0	0	1	0	0	0	0	0	0	1	1	1	0	1	0	0	0	0	1	0	0	0	1	0	1	0	1	0	0	0	0	0	0
mutY	A/G-specific adenine glycosylase EC 3.2.2.-	1	1	1	1	1	1	0	1	1	1	1	1	1	1	1	1	1	1	1	1	1	1	1	1	1	1	1	1	1	1	1	1	1	1	1	1	1	1	1	1	1	1	1	1	1
mug	G:T/U mismatch-specific uracil/thymine DNA-glycosylase	1	1	1	1	1	1	1	1	2	1	2	1	2	1	1	1	1	1	1	1	1	1	1	1	1	2	1	1	1	1	1	1	1	1	1	1	1	2	1	1	1	1	1	1	2
ugd-1	Uracyl-DNA glycolase	1	1	1	1	1	1	1	1	1	2	1	1	1	2	1	1	1	1	1	1	2	1	1	1	1	1	1	1	1	1	1	1	1	2	1	1	1	1	1	1	1	1	2	1	1
ugd-2	Uracyl-DNA glycolase	1	1	1	1	1	1	1	1	2	1	2	1	2	1	1	1	1	1	1	1	1	1	1	1	1	2	1	1	1	1	1	1	1	1	1	1	1	2	1	1	1	1	1	1	2
ugd-5	Uracyl-DNA glycolase	1	1	1	1	1	1	1	1	1	1	1	1	1	1	1	1	1	1	1	1	1	1	1	1	1	1	1	1	1	1	1	1	1	1	1	1	1	1	1	1	1	1	1	1	1
ugd-6	Uracyl-DNA glycolase	1	1	1	1	1	1	1	1	1	1	1	1	1	1	1	1	1	1	1	1	1	1	1	1	1	1	1	1	1	1	1	1	1	1	1	1	1	1	1	1	1	1	1	1	1
ku	KU domain protein	1	1	1	1	1	1	1	1	1	1	1	1	1	2	1	1	1	1	1	1	1	1	1	1	2	1	1	1	1	1	1	1	1	1	2	1	1	1	1	1	1	1	1	1	1
ligC	ATP-dependant DNA ligase EC 6.5.1.1	1	2	2	1	1	4	1	2	1	2	2	1	7	2	4	6	1	1	1	1	1	1	5	1	1	1	1	1	1	1	1	1	1	2	3	6	1	1	1	1	1	1	2	1	1
ligD	ATP-dependant DNA ligase EC 6.5.1.2	3	4	3	3	2	4	3	4	3	3	3	3	5	3	4	3	3	3	3	2	3	3	4	3	3	3	3	2	3	4	3	3	1	3	5	4	2	3	3	3	3	3	3	2	3
lig1	ATP-dependant DNA ligase EC 6.5.1.1	4	4	4	4	4	4	4	4	5	4	5	4	5	4	4	4	3	3	4	3	4	4	4	3	4	5	4	4	4	4	4	3	3	4	4	4	4	5	3	4	4	4	4	2	6
lig2	DNA ligase EC 6.5.1.2	1	1	1	2	1	1	1	1	1	2	1	1	1	2	1	2	3	2	1	1	1	1	1	1	1	1	1	2	1	2	1	2	2	1	1	1	1	1	1	1	1	1	1	1	1
gly1	Formamidopyrimidine-DNA glycosylase (EC 3.2.2.23)	4	4	4	4	4	5	4	5	4	5	4	4	4	4	5	5	5	5	4	4	4	4	4	5	5	4	4	4	4	4	5	5	5	4	4	4	4	4	4	4	4	4	4	4	4
gly2	Uracil-DNA glycosylase, family 1	1	1	1	1	1	1	1	1	1	2	1	1	1	2	1	1	1	1	1	1	2	1	1	1	1	1	1	1	1	1	1	1	1	2	1	1	1	1	1	1	1	1	2	1	1
gly3	DNA-3-methyladenine glycosylase (EC 3.2.2.20)	1	1	1	1	1	1	1	1	1	1	1	1	1	1	1	1	1	1	1	1	1	1	1	1	1	1	1	2	1	1	1	1	1	1	1	1	1	1	1	1	1	1	1	1	1
gly4	DNA-3-methyladenine glycosylase II (EC 3.2.2.21)	1	1	1	1	1	1	1	1	1	1	1	1	1	1	1	1	1	1	1	1	1	1	1	1	1	1	1	1	1	1	1	1	1	1	1	1	1	1	1	1	1	1	1	1	1
end1	Endonuclease III (EC 4.2.99.18)	1	1	1	1	1	1	1	1	1	1	1	1	1	1	1	1	1	1	1	1	1	1	1	1	1	1	1	1	1	1	1	1	1	1	1	1	1	1	1	1	1	1	1	1	1
pol1	DNA polymerase I EC 2.7.7.7	3	4	4	3	3	3	4	3	3	3	3	3	3	3	3	3	3	6	5	4	3	3	3	3	3	4	3	4	3	3	5	3	3	4	3	3	3	3	3	3	3	3	3	3	3
dam	Methyl-directed repair DNA adenine methylase EC 2.1.1.72	0	0	0	0	0	0	0	0	0	0	0	0	0	0	0	0	0	0	0	0	0	0	0	0	1	0	0	0	0	0	0	0	0	0	0	0	1	0	0	0	0	0	0	0	0
dinJ	DNA-damage-inducible protein J	0	0	0	0	0	0	0	0	0	0	1	0	0	0	1	0	0	0	0	0	0	0	0	0	0	0	0	0	0	0	0	0	0	0	0	1	0	0	0	0	0	0	0	0	0
ada	ADA regulatory protein	0	0	0	1	0	0	0	0	0	0	0	0	0	0	0	0	0	0	0	0	0	0	0	0	0	0	0	0	0	0	0	0	0	0	0	0	0	0	0	0	0	0	0	0	0
dcm	DNA-cytosine methyltransferase 2.1.1.37	3	0	0	0	1	2	2	2	0	0	1	0	1	0	1	0	0	1	0	0	2	1	3	2	3	1	0	1	0	1	2	1	1	0	0	1	1	0	2	2	0	0	0	5	0
-	Phosphoglycolate phosphataseEC 3.1.3.18	1	1	1	0	1	1	1	1	0	2	0	0	0	0	0	1	1	0	1	1	0	0	1	0	0	0	1	2	1	0	1	0	1	1	0	0	0	0	0	0	1	2	1	0	0
-	Similar to phosphoglycolate phosphatase	0	0	0	0	0	0	0	0	0	0	0	0	0	0	0	0	0	0	1	0	0	0	0	0	0	0	0	0	0	0	0	0	0	0	0	0	0	0	0	0	0	0	0	0	0
yfbT	Putative phosphatase	0	0	0	0	1	0	0	1	0	0	0	0	0	0	0	0	0	0	0	0	0	0	1	0	0	0	0	0	0	0	0	0	0	0	0	0	0	0	0	0	0	0	0	0	0
yqaB	Putative phosphatase	0	0	0	0	1	0	1	0	0	0	0	0	0	0	0	0	0	0	0	1	0	0	0	0	0	0	0	0	0	0	0	0	0	0	0	0	0	0	0	0	1	0	0	0	0
Continue…
Gene symbol	Name/function of gene	Number of genes detected in the genomes analysed
		M. aurantiaca ATCC 27029T	M. aurantiaca L5	M. aurantiaca DSM 45487	M. auratinigra DSM 44815T	M. carbonacea DSM 43168T	M. chaiyaphumensis DSM 45246T	M. chalcea DSM 43026T	M. chersina DSM 44151T	M. chokoriensis DSM 45160T	M. citrea DSM 43903T	M. coriariae DSM 44875T	M. coxensis DSM 45161T	M. cremea DSM 45599T	M. eburnea DSM 44814T	M. echinaurantiaca DSM 43904T	M. echinofusca DSM 43913T	M. echinospora DSM 1040	M. echinospora DSM 43816T	M. endolithica DSM 44398T	M. haikouensis DSM 45626T	M. halophytica DSM 43171T	M. humi DSM 45647T	M. inositola DSM 43819T	M. inyonensis DSM 46123T	M. krabiensis DSM 45344T	M. lupini Lupac 08	M. marina DSM 45555T	M. matsumotoense DSM 44100T	M. mirobrigensis DSM 44830T	M. narathiwatensis DSM 45248T	M. nigra DSM 43818T	M. olivasterospora DSM 43868T	M. pallida DSM 43817T	M. peucetia DSM 43363T	M. purpureochromogenes DSM 43821T	M. rhizosphaerae DSM 45431T	M. rifamycinica DSM 44983T	M. saelicesensis DSM 44871T	M. sagamiensis DSM 43912T	M. sediminicola DSM 45794T	M. siamensis DSM 45097T	M. tulbaghiae DSM 45142T	M. viridifaciens DSM 43909T	M. yangpuensis DSM 45577T	M. zamorensis DSM 45600T
yieH	Putative phosphatase	0	0	0	0	0	0	0	0	0	0	0	0	0	0	0	0	0	0	2	0	0	0	0	0	0	0	0	0	0	0	0	0	0	0	0	0	0	0	0	0	0	0	0	0	0
yniC	2-deoxyglucose-6-phosphate hydrolase	1	1	1	0	1	1	1	1	0	1	0	0	0	0	0	1	1	0	1	1	0	0	1	0	0	0	1	1	1	0	1	0	1	0	0	0	0	0	0	0	1	1	0	0	0
Environmental related genes
Degradation enzymes
chiC	Chitinase EC 3.2.1.14	8	8	8	9	10	11	8	9	11	8	10	9	13	8	11	10	11	9	10	9	6	10	6	7	12	11	7	10	9	9	6	4	3	9	9	3	11	11	9	10	7	8	4	6	12
cel	Cellulase EC 3.2.1.4	1	1	1	3	2	2	1	2	5	1	2	2	1	1	0	1	1	0	2	3	0	1	0	2	1	3	1	2	0	2	1	1	0	0	1	1	2	1	1	1	2	1	0	4	2
-	Endoglucanase precursor cellulase EC 3.2.1.4	3	3	3	3	7	4	4	4	3	0	2	2	0	2	0	3	3	4	2	6	1	5	0	0	1	3	0	7	3	4	3	0	2	0	0	0	9	4	3	3	3	3	1	2	5
-	Putative secreted cellulase EC 3.2.1.14	0	0	0	0	0	0	1	0	2	0	0	0	0	1	0	0	1	1	0	1	0	0	0	0	0	0	0	0	0	0	0	0	0	0	0	0	1	0	0	0	0	0	0	0	0
-	Pectinesterase EC 3.1.1.11	1	1	1	0	1	0	0	0	0	0	0	0	0	0	0	0	0	1	0	1	0	0	0	0	0	0	0	2	0	0	0	0	0	0	0	0	2	0	1	0	0	0	0	0	0
-	Pectate lyase EC 4.2.2.2	2	2	2	4	1	2	3	0	4	4	3	6	3	2	1	6	11	13	3	7	0	4	0	0	1	4	0	6	0	1	4	0	0	3	0	0	4	5	9	3	0	2	0	4	3
hrpW	Type III effector HrpW, hairpin with pectate lyase domain	0	0	0	0	0	0	0	0	0	0	0	1	0	0	0	1	0	0	0	0	0	0	0	0	0	0	0	0	0	0	0	0	0	0	0	0	0	0	0	0	0	0	0	1	0
-	Alpha-amylase EC 3.2.1.1	1	1	1	1	1	1	1	1	1	1	1	1	1	0	1	1	1	1	1	2	1	1	1	2	1	1	1	1	1	1	1	1	1	1	1	1	1	1	1	1	2	1	1	2	1
-	Alpha-amylase precursor EC 3.2.1.1	2	2	2	2	2	1	3	1	0	1	1	2	2	2	1	2	2	2	1	2	2	2	1	1	1	1	2	1	1	2	1	1	1	2	1	0	1	1	1	2	2	2	0	1	1
-	Glucoamylase EC 3.2.1.3	2	2	2	4	3	5	3	4	5	1	7	3	4	4	5	1	4	3	5	2	2	2	5	1	5	4	2	1	3	4	2	3	3	2	4	5	1	7	1	3	3	3	4	3	5
-	Endo-1,4-beta-xylanase A precursor EC 3.2.1.8	28	28	28	27	38	13	27	25	35	11	17	21	17	25	14	15	18	15	20	47	18	39	2	9	16	41	9	52	15	19	22	0	1	9	6	1	41	40	16	25	8	27	4	25	33
-	Secreted endo-1,4-beta-xylanase B (xylanase B)	0	0	0	1	0	1	0	0	0	0	0	0	0	1	0	0	0	0	0	0	0	0	0	0	0	0	0	0	0	1	1	0	0	0	0	0	0	0	0	0	0	0	0	0	0
-	Xylanase regulatory protein	0	0	0	0	1	0	0	0	0	0	0	0	0	0	0	0	0	0	0	0	1	0	0	1	0	0	0	0	0	0	0	0	2	0	2	0	1	0	2	0	0	0	2	0	0
-	Beta-1,4-xylanase EC 3.2.1.8	0	0	0	0	1	0	0	0	1	0	0	0	4	0	0	1	0	0	1	0	1	0	1	0	0	0	0	1	0	0	0	0	0	0	0	0	1	1	0	0	0	0	0	0	1
-	Predicted xylanase/chitin deacetylase	0	0	0	0	0	0	0	0	0	0	0	0	0	0	0	1	0	0	0	0	0	0	0	0	0	0	0	0	0	0	0	0	1	0	0	0	0	0	0	0	0	0	0	0	0
-	Xylanase A EC 3.2.1.8	0	0	0	0	0	0	0	0	0	0	0	0	0	0	0	0	0	1	0	0	1	0	0	0	0	0	0	0	0	0	0	0	0	0	0	0	0	0	0	0	0	0	0	0	1
treC	Trehalose-6-phosphate hydrolase EC 3.2.1.93	0	0	0	0	0	0	0	0	0	0	0	0	0	0	0	0	0	0	0	0	0	0	0	0	0	0	0	0	0	0	0	0	1	0	0	0	0	0	0	0	0	0	0	0	0
treA	Trehalase EC 3.2.1.28	0	0	0	0	1	0	0	0	1	0	0	0	0	0	0	0	0	0	0	1	0	1	0	0	0	1	0	1	0	0	0	0	0	0	0	0	1	1	0	0	0	0	0	0	1
pgm	ß-phosphoglucomutase EC 5.4.2.6	1	1	1	2	1	1	1	1	2	1	1	1	2	2	1	1	1	1	1	1	2	1	2	1	2	1	1	2	2	1	1	2	1	1	1	1	2	1	1	1	1	1	2	2	1
-	Trehalose phosphorilase EC 2.4.1.64	2	2	2	1	1	2	2	2	2	2	2	2	3	1	2	2	2	2	2	1	1	2	1	1	2	2	2	2	1	1	2	2	1	1	2	1	2	2	2	2	1	2	1	2	2
glcP	Glucose/mannose:H+ symporter	0	0	0	0	0	0	0	0	0	0	0	0	0	0	0	0	0	0	0	0	0	0	0	0	0	0	0	0	0	0	0	0	1	0	0	0	0	0	0	0	0	0	0	0	0
-	Putative cytoplasmatic protein clustered with trehalase	0	0	0	1	0	1	0	1	1	0	1	1	1	1	2	0	0	0	0	0	1	1	1	0	0	1	1	0	1	1	0	0	1	0	1	1	0	1	0	0	1	0	0	0	0
Phosphate regulation
AP	Alkaline phosphatase EC 3.1.3.1	2	2	2	3	7	2	1	2	4	3	2	2	6	1	2	1	3	3	2	5	1	2	2	2	4	4	2	3	2	2	2	2	2	1	1	2	2	5	3	1	4	1	1	4	3
epp	Exopolyphosphatase EC 3.6.1.11	2	2	2	2	2	2	2	2	2	2	2	2	2	2	2	2	2	2	2	2	2	2	2	2	2	2	2	2	2	2	2	2	2	2	2	2	2	2	2	2	2	2	2	2	2
ipp	Inorganic pyrophosphatase EC 3.6.1.1	2	2	2	2	2	2	2	2	2	2	2	2	2	2	2	2	1	2	2	2	2	2	3	2	2	2	2	2	2	2	2	2	2	2	2	2	2	2	2	2	2	2	7	2	2
lat	Low-affinity inorganic phosphate transporter	1	1	1	1	1	1	1	1	1	1	1	1	1	2	1	1	1	1	1	1	1	1	1	1	1	1	1	1	1	1	2	1	1	2	1	1	1	1	1	1	1	1	1	1	1
phoB	Phosphate regulon transcriptional regulatory protein	1	2	3	2	4	2	1	2	7	2	7	3	6	2	5	2	5	5	4	4	1	3	3	3	5	5	1	3	1	2	3	1	3	2	4	3	4	4	3	2	1	2	4	7	4
phoH	Phosphate starvation-inducible protein, predicted ATPase	3	3	3	3	3	3	3	3	3	3	3	3	3	3	3	3	3	3	3	3	3	3	3	3	3	3	3	3	3	3	3	3	3	3	3	3	3	3	3	3	3	3	3	3	3
phoR	Phosphate regulon sensor protein EC 2.7.13.3	1	1	1	1	1	1	1	1	1	1	1	1	1	1	1	1	1	1	1	1	1	1	1	1	1	1	1	1	1	1	1	1	1	1	1	1	1	1	1	1	1	1	1	1	1
phoU	Phosphate transport regulator	2	2	2	2	2	2	2	2	2	2	2	2	2	3	2	2	3	3	3	2	2	2	2	3	2	2	2	2	2	2	3	2	3	3	2	2	2	2	3	2	2	2	2	3	2
ppiK	Polyphosphate kinase EC 2.7.4.1	1	1	1	1	1	1	1	1	1	1	1	1	1	1	1	1	1	1	1	1	1	1	1	1	1	1	1	1	1	1	1	1	1	1	1	1	1	1	1	1	1	1	1	1	1
ppgK	Polyphosphate glucokinase EC 2.7.1.63	1	1	1	1	0	1	1	1	1	1	1	1	1	1	1	1	1	1	1	0	1	1	1	1	1	1	1	1	1	1	1	1	1	1	1	1	1	1	1	1	1	1	1	1	1
ppk	Polyphosphate kinase 2 EC 2.7.4.1	1	1	1	1	1	1	1	1	1	1	1	1	1	1	1	1	1	1	1	1	1	1	1	1	1	1	1	1	1	1	1	1	1	1	1	1	1	1	1	1	1	1	1	1	1
Continue…
Gene symbol	Name/function of gene	Number of genes detected in the genomes analysed
		M. aurantiaca ATCC 27029T	M. aurantiaca L5	M. aurantiaca DSM 45487	M. auratinigra DSM 44815T	M. carbonacea DSM 43168T	M. chaiyaphumensis DSM 45246T	M. chalcea DSM 43026T	M. chersina DSM 44151T	M. chokoriensis DSM 45160T	M. citrea DSM 43903T	M. coriariae DSM 44875T	M. coxensis DSM 45161T	M. cremea DSM 45599T	M. eburnea DSM 44814T	M. echinaurantiaca DSM 43904T	M. echinofusca DSM 43913T	M. echinospora DSM 1040	M. echinospora DSM 43816T	M. endolithica DSM 44398T	M. haikouensis DSM 45626T	M. halophytica DSM 43171T	M. humi DSM 45647T	M. inositola DSM 43819T	M. inyonensis DSM 46123T	M. krabiensis DSM 45344T	M. lupini Lupac 08	M. marina DSM 45555T	M. matsumotoense DSM 44100T	M. mirobrigensis DSM 44830T	M. narathiwatensis DSM 45248T	M. nigra DSM 43818T	M. olivasterospora DSM 43868T	M. pallida DSM 43817T	M. peucetia DSM 43363T	M. purpureochromogenes DSM 43821T	M. rhizosphaerae DSM 45431T	M. rifamycinica DSM 44983T	M. saelicesensis DSM 44871T	M. sagamiensis DSM 43912T	M. sediminicola DSM 45794T	M. siamensis DSM 45097T	M. tulbaghiae DSM 45142T	M. viridifaciens DSM 43909T	M. yangpuensis DSM 45577T	M. zamorensis DSM 45600T
ppk2	Polyphosphate kinase EC 2.7.4.2	0	0	0	0	0	0	0	0	1	0	0	0	0	0	0	1	1	1	1	0	0	1	0	1	0	0	0	0	1	0	0	0	0	0	0	0	0	0	1	1	0	0	0	1	1
ppx	Exopolyphosphatase EC 3.6.1.11	2	2	2	2	2	2	2	2	2	2	2	2	2	2	2	2	2	2	2	2	2	2	2	2	2	2	2	2	2	2	2	2	2	2	2	2	2	2	2	2	2	2	2	2	2
ptsA	Phosphate transport system permease protein TC 3.A.1.7.1	1	1	1	1	1	1	1	2	1	2	2	2	1	1	3	1	1	1	2	1	1	1	1	2	2	1	1	1	1	2	1	1	1	1	1	1	2	1	2	1	1	1	1	2	1
ptsB	Phosphate transport ATP-binding protein TC 3.A.1.7.1	1	1	1	1	1	1	1	1	1	1	1	1	1	1	1	1	1	1	2	1	1	1	1	1	1	1	1	1	1	2	1	1	1	1	1	1	1	1	1	1	1	1	1	1	1
ptsC	Phosphate transport system permease protein TC 3.A.1.7.1	1	1	1	1	1	1	1	1	1	1	1	1	1	1	1	1	1	1	2	1	1	1	1	1	1	1	1	1	1	2	1	1	1	1	1	1	1	1	1	1	1	1	1	1	1
ptsS	Phosphate ABC transporter, periplasmic phosphate-binding protein TC 3.A.1.7.1	1	1	1	1	1	1	1	1	1	1	1	1	1	1	1	1	2	2	3	1	1	1	2	1	1	1	1	1	1	2	1	1	2	1	1	1	1	1	1	1	1	1	1	1	1
THa	Soluble pyridine nucleotide transhydrogenase EC 1.6.1.1	1	1	1	0	1	1	1	1	1	0	1	0	1	0	0	0	0	0	1	1	0	1	0	1	1	1	1	1	0	0	1	1	0	0	0	2	1	1	0	1	0	1	0	1	1
THb	NAD(P) transhydrogenase subunit beta EC 1.6.1.2	0	0	0	0	0	0	0	0	0	0	0	0	0	0	0	0	0	0	0	0	0	0	0	1	0	0	0	0	0	0	0	1	0	0	0	1	0	0	0	0	0	0	0	0	0
Hormone production
-	2,3-butanediol dehydrogenase, S-alcohol forming, (S)-acetoin-specific EC 1.1.1.76	0	0	0	0	0	0	0	0	0	0	0	0	0	0	0	0	1	1	0	0	0	0	0	1	0	0	0	0	0	0	0	0	1	0	0	0	0	0	1	0	0	0	0	0	0
adh	Acetoin dehydrogenase E1 component EC 1.2.4.-	4	4	4	2	5	2	4	2	2	0	0	2	0	2	2	5	4	4	2	3	2	2	3	0	0	5	4	3	2	2	0	0	1	2	2	0	2	2	3	2	2	2	2	0	2
alsC	Acetolactate synthase catabolic EC 2.2.1.7	0	0	0	0	0	0	0	0	0	0	0	0	0	0	0	0	0	0	0	0	0	0	0	0	0	0	0	0	1	0	0	0	0	0	0	0	0	0	0	0	1	0	0	0	0
alsG	Acetolactate synthase large subunit EC 2.2.1.6	2	2	2	2	2	2	2	2	2	0	0	2	0	2	2	3	3	3	2	2	2	2	2	3	0	2	3	2	2	2	0	0	3	2	2	0	2	2	3	2	2	2	3	0	2
alsS	Acetolactate synthase small subunit EC 2.2.1.6	1	1	1	1	1	1	1	1	1	0	0	1	0	1	1	1	1	1	1	1	1	1	1	1	0	1	1	1	1	1	0	0	1	1	1	0	1	1	1	1	1	1	1	0	1
acdS	1-aminocyclopropane-1-carboxylate deaminase	0	0	0	0	0	0	0	0	0	0	1	0	0	0	0	0	0	0	0	0	0	0	0	0	2	0	0	0	0	0	0	0	0	0	0	0	0	0	0	0	0	0	0	0	0
-	Tryptophan-associated membrane protein	1	1	1	1	1	1	1	1	1	1	1	1	1	1	1	1	2	1	1	0	1	1	1	1	1	1	1	1	1	1	1	1	1	1	1	1	1	1	1	1	1	1	1	1	1
-	2-amino-3,7-dideoxy-D-threo-hept-6-ulosonate synthase EC 2.5.1.-	0	0	0	0	1	0	1	0	0	0	0	0	0	0	0	0	0	0	0	1	1	0	0	2	0	0	0	0	0	0	0	0	1	0	0	0	0	0	1	0	0	0	0	0	0
-	3,7-dideoxy-D-threo-hepto-2, 6-diulosonate synthase EC 4.2.3.-	0	0	0	0	1	0	1	0	0	0	0	0	0	0	0	0	0	0	0	1	1	0	0	2	0	0	0	0	0	0	0	0	1	0	0	0	0	0	1	0	0	0	0	0	0
priA	Phosphoribosylformimino-5-aminoimidazole carboxamide ribotide isomerase EC 5.3.1.16	1	1	1	1	1	1	1	1	1	1	1	1	1	1	1	1	1	1	1	1	1	1	1	1	1	1	1	1	1	1	1	1	1	1	1	1	1	1	1	1	1	1	1	1	1
trpAa	Anthranilate synthase, aminase component EC 4.1.3.27	2	2	2	2	1	2	1	1	2	1	1	1	1	1	1	1	1	1	1	1	1	1	1	2	1	2	2	1	1	1	1	2	1	1	2	1	1	1	1	2	1	1	1	1	2
trpAb	Anthranilate synthase, amidotransferase component EC 4.1.3.27	2	2	2	2	1	1	1	1	2	1	1	1	1	1	1	1	1	1	1	0	1	1	1	1	1	2	1	1	1	1	1	1	1	1	2	1	1	1	1	2	1	1	1	1	2
trpB	Anthranilate phosphoribosyltransferase EC 2.4.2.18	1	1	1	1	1	1	1	1	1	1	1	1	1	1	1	1	1	1	1	1	1	1	1	1	1	1	1	2	1	1	1	2	1	2	1	1	1	1	2	2	1	1	1	1	1
trpC	Phosphoribosylanthranilate isomerase EC 5.3.1.24	0	0	0	0	0	0	0	0	0	0	0	0	0	0	0	0	0	0	0	0	0	0	0	0	0	0	0	1	0	0	0	0	0	0	0	0	0	0	0	0	0	0	0	0	0
trpC1	Acting phosphoribosylanthranilate isomerase EC 5.3.1.24	1	1	1	1	1	1	1	1	1	1	1	1	1	1	1	1	1	1	1	0	1	1	1	1	1	1	1	1	1	1	1	1	1	1	1	1	1	1	1	1	1	1	1	1	1
trpD	Indole-3-glycerol phosphate synthase EC 4.1.1.48	1	1	1	1	1	1	1	1	1	1	1	1	1	1	1	1	1	1	1	1	1	1	1	1	1	1	1	1	1	1	1	1	1	1	1	1	1	1	1	1	1	1	1	1	1
trpEa	Tryptophan synthase alpha chain EC 4.2.1.20	1	1	1	1	1	1	1	1	2	1	1	1	1	2	1	1	1	1	1	1	1	1	1	1	1	1	1	1	1	2	1	1	1	1	1	2	1	1	1	1	1	1	1	1	1
trpEb	Tryptophan synthase beta chain EC 4.2.1.20	1	1	1	1	1	1	1	1	2	1	1	1	1	2	1	1	1	1	1	1	1	1	1	1	1	1	1	1	1	2	1	1	1	1	1	2	1	1	1	1	1	1	1	1	1
trpEb_2	Tryptophan synthase beta chain EC 4.2.1.20	1	1	1	0	0	0	0	1	0	0	0	0	0	0	1	0	0	0	0	0	0	0	0	0	1	0	0	0	0	0	0	0	1	1	0	0	0	0	1	0	1	0	0	0	1
Siderophores
-	Siderophore biosynthesis diaminobutyrate--2-oxoglutarate aminotransferase EC 2.6.1.76	0	0	0	0	0	0	0	0	0	0	0	0	0	0	1	0	0	0	1	0	0	0	0	0	0	0	0	0	0	0	0	0	0	0	0	0	0	0	0	0	0	0	0	0	0
-	Iron-siderophore transport system, transmembran component	0	0	0	0	0	0	0	0	0	1	1	0	1	0	0	1	0	0	1	0	0	0	0	0	1	1	0	1	0	0	1	0	0	1	1	0	1	1	0	0	0	0	0	0	0
-	Iron-siderophore transport system, permease component	0	0	0	0	0	1	0	1	0	1	1	1	1	0	1	1	0	0	1	0	0	0	0	0	1	0	0	0	0	0	1	0	0	1	1	0	1	1	0	0	0	0	0	0	0
Continue…
Gene symbol	Name/function of gene	Number of genes detected in the genomes analysed
		M. aurantiaca ATCC 27029T	M. aurantiaca L5	M. aurantiaca DSM 45487	M. auratinigra DSM 44815T	M. carbonacea DSM 43168T	M. chaiyaphumensis DSM 45246T	M. chalcea DSM 43026T	M. chersina DSM 44151T	M. chokoriensis DSM 45160T	M. citrea DSM 43903T	M. coriariae DSM 44875T	M. coxensis DSM 45161T	M. cremea DSM 45599T	M. eburnea DSM 44814T	M. echinaurantiaca DSM 43904T	M. echinofusca DSM 43913T	M. echinospora DSM 1040	M. echinospora DSM 43816T	M. endolithica DSM 44398T	M. haikouensis DSM 45626T	M. halophytica DSM 43171T	M. humi DSM 45647T	M. inositola DSM 43819T	M. inyonensis DSM 46123T	M. krabiensis DSM 45344T	M. lupini Lupac 08	M. marina DSM 45555T	M. matsumotoense DSM 44100T	M. mirobrigensis DSM 44830T	M. narathiwatensis DSM 45248T	M. nigra DSM 43818T	M. olivasterospora DSM 43868T	M. pallida DSM 43817T	M. peucetia DSM 43363T	M. purpureochromogenes DSM 43821T	M. rhizosphaerae DSM 45431T	M. rifamycinica DSM 44983T	M. saelicesensis DSM 44871T	M. sagamiensis DSM 43912T	M. sediminicola DSM 45794T	M. siamensis DSM 45097T	M. tulbaghiae DSM 45142T	M. viridifaciens DSM 43909T	M. yangpuensis DSM 45577T	M. zamorensis DSM 45600T
-	Iron-siderophore transport system, ATP-binding component	0	0	0	0	0	0	0	0	0	0	0	0	0	0	0	0	0	0	1	0	0	0	0	0	0	0	0	0	0	0	0	0	0	0	0	0	0	0	0	0	0	0	0	0	0
-	2,3-dihydroxybenzoate-AMP ligase EC 2.7.7.58	0	0	0	0	0	1	0	0	0	0	0	0	0	1	1	2	1	1	0	0	0	1	0	1	0	1	1	1	0	1	1	0	0	0	0	0	1	0	0	0	0	0	0	0	0
-	Siderophore biosynthesis non-ribosomal peptide synthetase modules	0	0	0	0	0	2	0	5	0	3	0	0	0	5	3	5	13	5	1	1	0	3	0	11	1	2	2	6	0	6	6	0	8	8	2	0	8	0	4	5	0	3	0	8	0
-	Putative ABC iron siderophore transporter	4	4	4	0	0	2	1	2	3	2	3	1	2	3	2	2	2	2	3	1	1	4	0	2	3	2	4	2	0	2	2	0	2	2	2	0	2	4	2	2	0	4	0	1	0
-	ABC-type siderophore export system	0	0	0	0	0	0	0	0	0	0	0	0	0	1	0	0	0	0	0	0	0	0	0	0	0	0	0	0	0	1	0	0	0	0	0	0	0	0	0	0	0	0	0	0	0
-	ABC-type Fe3+-siderophore transport system, permease component	1	1	1	0	0	2	1	2	1	1	1	2	1	1	2	1	3	3	1	4	0	1	0	3	1	1	0	2	0	1	0	0	2	3	1	0	3	1	1	1	0	2	0	3	0
-	ABC-type Fe3+-siderophore transport system, ATPase component	1	1	1	0	0	2	1	2	1	2	2	3	2	1	2	2	4	4	1	4	0	1	0	2	2	2	0	3	0	1	1	0	1	4	2	0	4	2	1	1	0	2	0	3	0
-	ABC-type Fe3+-siderophore transport system, periplasmic iron-binding component	0	0	0	0	0	0	0	0	0	0	0	0	0	0	0	0	1	1	0	2	0	0	0	0	0	0	0	2	0	0	0	0	0	1	0	0	2	0	0	0	0	0	0	2	0
-	ABC-type Fe3+-siderophore transport system, permease 2 component	1	1	1	0	0	1	1	1	1	1	1	1	1	1	1	1	3	3	1	5	0	1	0	2	1	2	0	3	0	1	0	0	1	3	1	0	3	1	1	1	0	2	0	3	0
-	Putative desferroxamine E transporter	0	0	0	0	0	1	0	1	0	1	1	1	1	0	1	1	0	0	1	0	0	0	0	1	1	1	0	1	0	0	1	0	0	1	1	0	1	1	0	0	0	0	0	0	0
bdh	2,3-dihydro-2,3-dihydroxybenzoate dehydrogenase EC 1.3.1.28 of siderophore biosynthesis	0	0	0	0	0	0	1	0	0	0	0	0	0	0	0	0	0	0	0	0	0	0	0	0	0	0	0	0	0	0	0	0	1	0	0	0	0	0	1	0	0	0	0	0	0
desA	Desferrioxamine E biosynthesis protein A	1	1	1	0	0	1	1	1	1	1	1	1	1	1	1	1	1	1	1	0	1	1	0	1	1	1	1	1	0	1	1	0	1	1	1	0	1	1	1	1	0	1	0	1	0
desB	Desferrioxamine E biosynthesis protein B	1	1	1	0	0	1	1	1	1	1	1	1	1	1	1	1	1	1	1	0	1	1	0	1	1	1	1	1	0	1	1	0	1	1	1	0	1	1	1	1	0	1	0	1	0
desC	Desferrioxamine E biosynthesis protein C	1	1	1	0	0	1	1	1	1	1	1	1	1	1	1	1	1	1	1	0	1	1	0	1	1	1	1	1	0	1	1	0	1	1	1	0	1	1	1	1	0	1	0	1	0
desD	Desferrioxamine E biosynthesis protein D	1	1	1	0	0	1	1	1	1	1	1	1	1	1	1	1	1	1	1	0	1	1	0	1	1	1	1	1	0	1	1	0	1	1	1	0	1	1	1	1	0	1	0	1	0
feat	Iron chelator utilization protein	0	0	0	0	0	0	0	0	0	0	0	0	0	0	0	0	0	0	0	0	0	0	0	0	0	0	0	0	0	0	0	0	0	0	0	0	0	0	0	0	0	0	0	1	0
fhuB	Ferric hydroxamate ABC transporter TC 3.A.1.14.3 permease	1	1	1	0	0	0	1	0	1	0	0	0	1	1	1	0	1	1	0	0	0	1	0	1	1	0	1	0	0	1	1	0	1	0	0	0	0	1	1	1	0	1	0	1	0
fhuC	Ferric hydroxamate ABC transporter TC 3.A.1.14.3 ATP-binding protein	1	1	1	0	0	0	1	0	1	0	0	0	1	1	1	0	1	1	0	0	0	1	0	1	1	0	1	0	0	1	1	0	1	0	0	0	0	1	1	1	0	1	0	1	0
fhuD	Ferric hydroxamate ABC transporter TC 3.A.1.14.3 periplasmatic substrate binding protein	1	1	1	0	0	0	1	0	1	0	0	0	1	1	1	0	1	1	0	0	0	1	0	1	1	0	1	0	0	1	1	0	1	0	0	0	0	1	1	1	0	1	0	1	0
hyp1	Hypothetical protein associated with desferrioxamine E biosynthesis	0	0	0	0	0	1	0	1	0	1	0	1	0	0	0	1	0	0	1	0	0	0	0	0	0	1	0	0	0	0	0	0	0	1	1	0	0	1	0	0	0	0	0	0	0
icm	Isochorismatase EC 3.3.2.1	0	0	0	0	0	0	1	0	0	0	0	0	0	0	0	1	1	0	0	0	0	0	0	1	0	0	0	2	0	0	0	0	1	1	0	0	0	0	1	0	0	0	0	1	0
iucA	Siderophore synthetase large component, acetyltransferase	0	1	1	0	0	0	0	0	1	0	0	0	1	0	0	0	0	0	1	1	0	0	0	0	1	0	1	0	0	0	1	0	0	0	0	0	0	1	0	1	0	0	0	0	0
pchA	Isochorismate synthase EC 5.4.4.2 of siderophore biosynthesis	0	0	0	0	0	0	0	0	0	0	0	0	0	0	0	1	0	0	0	0	0	0	0	0	0	0	0	0	0	0	0	0	0	0	0	0	0	0	0	0	0	0	0	0	0
pchC	Thioesterase in siderophore biosynthesis gene cluster	1	1	1	0	0	0	1	1	0	1	0	1	0	2	1	2	1	4	1	3	1	1	0	3	0	2	4	1	0	0	3	0	3	2	0	0	5	0	2	3	0	2	0	4	0
pchG	Thiazolinyl imide reductase in siderophore	0	0	0	0	0	0	0	0	0	0	0	0	0	0	1	0	0	0	0	0	0	1	0	0	0	1	1	0	0	0	0	0	0	0	0	0	1	0	0	0	0	0	0	0	0
pchK	Putative reductoisomerase in siderophore	0	0	0	0	0	0	0	0	0	0	0	0	0	0	1	0	0	0	0	0	0	1	0	1	0	1	1	0	0	0	0	0	0	0	0	0	1	0	0	0	0	0	0	0	0
Photosynthesis
-	Proteorhodopsin	0	0	0	0	0	0	0	0	0	1	0	1	0	0	0	1	0	0	1	0	1	0	0	0	0	0	1	0	1	0	1	0	0	0	0	0	0	0	0	0	1	0	0	0	0
-	Sensory rhodopsin II	0	0	0	0	0	0	0	0	0	0	0	1	0	0	0	1	0	0	0	0	1	0	0	0	0	0	0	0	0	0	0	0	0	0	0	0	0	0	0	0	1	0	0	0	0
crtA	Spheroidene monooxygenase	0	0	0	0	0	0	0	0	0	1	0	1	0	0	0	1	0	0	1	0	1	0	0	0	0	0	1	0	1	0	1	0	0	0	0	0	0	0	0	0	1	0	0	0	0
crtB	Phytoene synthase EC 2.5.1.32	0	0	0	0	0	0	0	0	0	1	0	1	0	0	0	1	0	0	1	0	1	0	0	0	0	0	1	0	1	0	1	0	0	0	0	0	0	0	0	0	1	0	0	0	0
Continue…
Gene symbol	Name/function of gene	Number of genes detected in the genomes analysed
		M. aurantiaca ATCC 27029T	M. aurantiaca L5	M. aurantiaca DSM 45487	M. auratinigra DSM 44815T	M. carbonacea DSM 43168T	M. chaiyaphumensis DSM 45246T	M. chalcea DSM 43026T	M. chersina DSM 44151T	M. chokoriensis DSM 45160T	M. citrea DSM 43903T	M. coriariae DSM 44875T	M. coxensis DSM 45161T	M. cremea DSM 45599T	M. eburnea DSM 44814T	M. echinaurantiaca DSM 43904T	M. echinofusca DSM 43913T	M. echinospora DSM 1040	M. echinospora DSM 43816T	M. endolithica DSM 44398T	M. haikouensis DSM 45626T	M. halophytica DSM 43171T	M. humi DSM 45647T	M. inositola DSM 43819T	M. inyonensis DSM 46123T	M. krabiensis DSM 45344T	M. lupini Lupac 08	M. marina DSM 45555T	M. matsumotoense DSM 44100T	M. mirobrigensis DSM 44830T	M. narathiwatensis DSM 45248T	M. nigra DSM 43818T	M. olivasterospora DSM 43868T	M. pallida DSM 43817T	M. peucetia DSM 43363T	M. purpureochromogenes DSM 43821T	M. rhizosphaerae DSM 45431T	M. rifamycinica DSM 44983T	M. saelicesensis DSM 44871T	M. sagamiensis DSM 43912T	M. sediminicola DSM 45794T	M. siamensis DSM 45097T	M. tulbaghiae DSM 45142T	M. viridifaciens DSM 43909T	M. yangpuensis DSM 45577T	M. zamorensis DSM 45600T
crtI	Phytoene dehydrogenase EC 1.14.99.-	0	0	0	0	0	0	0	0	0	2	0	2	0	0	0	2	0	0	2	0	2	0	0	0	0	0	2	0	2	0	2	0	0	0	0	0	0	0	0	0	2	0	0	0	0
crtO	ß-carotene ketolase EC 1.14.-.-	0	0	0	0	0	0	0	0	0	1	0	1	0	0	0	1	0	0	1	0	1	0	0	0	0	0	1	0	1	0	1	0	0	0	0	0	0	0	0	0	1	0	0	0	0
crtY	Lycopene ß-cyclase EC 1.14.-.-	0	0	0	0	0	0	0	0	0	1	0	1	0	0	0	1	0	0	1	0	1	0	0	0	0	0	1	0	1	0	1	0	0	0	0	0	0	0	0	0	1	0	0	0	0
ispB	Octaprenyl diphosphate synthase EC 2.5.1.90	0	0	0	0	0	0	0	0	0	3	0	3	0	0	0	3	0	0	3	0	2	0	0	0	0	0	1	0	4	0	2	0	0	0	0	0	0	0	0	0	3	0	0	0	0
CO2 uptake
cbbX	Probable RuBisCo-expression protein	0	0	0	0	1	0	0	0	0	0	0	0	0	0	0	0	1	1	0	0	0	0	0	1	0	0	0	1	0	0	0	0	1	0	0	0	1	0	1	0	0	0	0	0	0
hatR	High affinity carbon uptake protein	0	0	0	0	4	0	0	0	0	0	0	0	0	0	0	0	4	2	0	0	0	0	0	4	0	0	0	1	0	0	0	0	4	0	0	0	4	0	5	0	0	0	0	0	0
coxF	Xanthine and CO dehydrogenases maturation factor	1	1	1	0	1	0	1	1	2	0	2	0	1	1	1	1	0	1	1	0	0	0	1	1	1	0	0	0	0	1	0	0	0	0	0	1	0	0	0	0	0	1	1	1	2
coxD	Carbon monoxide oxidation accessory protein	0	1	1	0	0	0	1	0	0	0	0	0	0	0	0	0	0	0	0	0	0	0	0	0	0	0	0	0	0	0	0	0	0	0	0	0	0	0	0	0	0	1	0	0	0
Carotenoid production
-	phi-carotenoid synthase	1	1	1	1	1	1	1	1	1	1	1	1	1	0	1	1	1	1	1	1	1	1	1	0	1	1	0	1	1	0	1	1	1	1	1	0	1	1	1	1	1	1	0	1	1
-	carotenoid cis-trans isomerase	0	0	0	0	1	0	0	0	0	0	0	0	0	0	0	0	0	0	0	0	0	0	0	0	0	0	0	0	0	0	0	0	0	0	0	0	0	0	0	0	0	0	0	0	0
-	Beta-carotene ketolase	1	1	1	1	1	1	1	1	1	1	1	1	1	1	1	1	1	2	1	1	1	1	0	1	1	1	1	1	1	1	1	3	2	1	1	2	1	1	2	1	1	1	1	1	1
-	phytoene desaturase, pro-zeta-carotene producing	0	0	0	0	0	0	0	0	0	0	0	0	0	1	0	0	0	0	0	0	0	0	0	0	1	0	0	0	0	1	0	1	0	0	0	0	0	0	0	0	0	0	1	0	0
-	phytoene dehydrogenase	4	4	4	4	4	4	5	4	4	4	4	4	4	3	4	4	2	4	5	4	4	4	4	2	4	4	4	4	4	4	4	4	4	3	4	3	4	4	4	4	4	4	4	5	4
-	phytoene synthase	1	1	1	1	1	1	1	1	1	1	1	1	1	3	1	1	0	1	1	1	1	1	1	0	3	1	1	1	1	3	1	3	1	1	1	1	1	1	1	1	1	1	3	1	1
-	geranylgeranyl pyrohosphate synthetase EC 2.5.1.29	4	4	5	2	5	4	6	4	4	3	4	4	4	1	4	3	1	2	4	4	3	2	2	2	2	4	4	4	3	2	3	3	2	3	4	3	5	4	5	3	4	4	1	3	4
-	squalene-hopene cyclase EC 5.4.99.17	2	2	2	0	0	0	2	0	0	0	0	0	0	1	0	0	0	0	0	0	1	1	0	0	1	1	2	1	1	1	0	1	2	0	0	0	1	0	0	0	0	2	1	0	0
-	lycopene beta cyclase	1	1	1	1	1	1	1	1	1	1	1	1	1	1	1	1	2	2	1	1	1	0	1	2	1	1	1	1	1	1	1	1	1	1	1	1	1	1	2	1	1	1	1	1	1
-	lycopene elongase	0	0	0	0	0	0	0	0	0	0	0	0	0	0	0	0	0	0	0	0	0	1	0	0	0	0	0	0	0	0	0	0	0	0	0	0	0	0	0	1	0	0	0	0	0
Genes implicated in trycarboxylic (TCA) acid
gltA	Citrate synthase EC 2.3.3.1	1	1	2	1	3	2	1	2	1	4	3	2	5	1	5	2	2	2	2	2	2	2	3	2	1	1	2	1	2	4	2	2	1	4	2	3	4	1	2	2	2	1	5	1	3
acnA	Aconitate hydratase EC 4.2.1.3	1	1	1	1	1	1	1	1	1	1	1	1	1	1	1	1	1	1	1	1	1	1	1	1	1	1	1	1	1	1	1	1	1	1	1	1	1	1	1	1	1	1	1	1	1
sucA	2-oxoglutarate dehydrogenase E1 component EC 1.2.4.2	0	0	0	0	0	0	0	1	1	0	1	0	1	1	1	1	1	1	1	0	1	1	1	1	1	1	1	1	0	1	0	0	2	1	0	1	0	1	1	0	0	0	1	1	1
lpdA	Dihydrolipoamide dehydrogenase EC 1.8.1.4	1	1	1	1	1	1	1	1	1	1	1	1	1	1	1	1	1	1	1	1	1	1	2	1	1	1	1	1	1	1	1	1	1	1	1	1	1	1	1	1	1	1	1	1	1
sucD	Succinyl-CoA ligase [ADP-forming] alpha chain EC 6.2.1.5	1	1	1	1	1	1	1	1	1	1	1	1	1	1	1	1	1	1	1	1	1	1	1	1	1	1	1	1	1	1	1	1	1	1	1	1	1	1	1	1	1	1	1	1	1
sucC	Succinyl-CoA ligase [ADP-forming] beta chain EC 6.2.1.5	1	1	1	1	1	1	1	1	1	1	1	1	1	1	1	1	1	1	1	1	1	1	1	1	1	1	1	1	1	1	1	1	1	1	1	1	1	1	1	1	1	1	1	1	1
sdhB	Succinate dehydrogenase iron-sulfur protein EC 1.3.99.1	2	2	2	1	1	2	2	2	2	2	1	2	2	2	1	1	2	1	2	2	1	2	2	1	2	2	1	2	2	1	2	2	2	2	2	2	2	2	1	2	2	2	2	2	2
sdhA	Succinate dehydrogenase flavoprotein subunit EC 1.3.99.1	2	2	2	1	1	2	2	2	2	2	1	2	2	2	1	1	2	1	2	2	1	2	2	1	2	2	1	2	2	1	2	2	2	2	2	2	2	2	1	2	2	2	2	2	2
fum	Fumarate hydratase EC 4.2.1.2	2	2	2	2	1	2	2	2	2	2	2	2	2	2	2	2	2	2	2	2	2	2	2	1	2	2	2	2	2	2	2	3	2	2	1	1	2	2	1	1	1	2	1	2	2
-	Malate dehydrogenase EC 1.1.1.37	1	1	1	1	1	1	1	1	1	1	2	1	1	2	1	1	1	1	1	1	1	1	1	1	1	1	1	1	1	1	1	1	1	2	2	1	1	1	1	1	1	1	4	2	1
icd	Isocitrate dehydrogenase [NADP] EC 1.1.1.42	1	1	1	1	1	1	1	1	1	1	1	1	1	1	1	1	1	1	2	1	1	1	1	1	1	1	1	1	2	1	1	1	1	1	1	1	1	1	1	1	2	1	1	1	1
lpdAp	Dihydrolipoamide dehydrogenase of pyruvate dehydrogenase complex EC 1.8.1.4	1	1	1	1	1	1	1	1	1	1	1	1	1	1	1	1	1	1	1	1	1	1	1	1	1	1	1	1	1	1	1	1	1	1	1	1	1	1	1	1	1	1	1	1	1
-	Transcriptional regulator of succinyl CoA synthetase operon	0	1	0	0	0	0	0	0	1	0	1	0	0	0	0	0	0	0	0	0	0	0	0	0	0	0	0	1	0	1	0	0	0	0	0	0	1	0	0	0	0	0	0	0	0
acoH	Hypothetical protein that often co-occurs with aconitase	0	0	0	0	0	1	0	1	1	0	1	0	1	0	1	0	0	0	0	0	0	0	1	0	1	1	0	0	1	0	0	0	0	0	1	1	0	1	0	0	0	0	0	0	1
Continue…
Gene symbol	Name/function of gene	Number of genes detected in the genomes analysed
		M. aurantiaca ATCC 27029T	M. aurantiaca L5	M. aurantiaca DSM 45487	M. auratinigra DSM 44815T	M. carbonacea DSM 43168T	M. chaiyaphumensis DSM 45246T	M. chalcea DSM 43026T	M. chersina DSM 44151T	M. chokoriensis DSM 45160T	M. citrea DSM 43903T	M. coriariae DSM 44875T	M. coxensis DSM 45161T	M. cremea DSM 45599T	M. eburnea DSM 44814T	M. echinaurantiaca DSM 43904T	M. echinofusca DSM 43913T	M. echinospora DSM 1040	M. echinospora DSM 43816T	M. endolithica DSM 44398T	M. haikouensis DSM 45626T	M. halophytica DSM 43171T	M. humi DSM 45647T	M. inositola DSM 43819T	M. inyonensis DSM 46123T	M. krabiensis DSM 45344T	M. lupini Lupac 08	M. marina DSM 45555T	M. matsumotoense DSM 44100T	M. mirobrigensis DSM 44830T	M. narathiwatensis DSM 45248T	M. nigra DSM 43818T	M. olivasterospora DSM 43868T	M. pallida DSM 43817T	M. peucetia DSM 43363T	M. purpureochromogenes DSM 43821T	M. rhizosphaerae DSM 45431T	M. rifamycinica DSM 44983T	M. saelicesensis DSM 44871T	M. sagamiensis DSM 43912T	M. sediminicola DSM 45794T	M. siamensis DSM 45097T	M. tulbaghiae DSM 45142T	M. viridifaciens DSM 43909T	M. yangpuensis DSM 45577T	M. zamorensis DSM 45600T
Genes implicated in shikimate pathway
-	2-keto-3-deoxy-D-arabino-heptulosonate-7-phosphate synthase II EC 2.5.1.54	2	2	2	2	3	3	3	2	2	2	2	2	2	2	2	3	2	2	2	3	3	2	2	3	2	2	2	4	2	2	3	2	3	2	2	2	3	2	3	2	2	2	2	3	2
-	3-dehydroquinate synthase EC 4.2.3.4	2	2	2	1	3	1	2	1	1	2	1	3	1	1	1	2	3	3	1	4	3	1	1	3	1	1	2	1	1	1	3	1	3	2	1	1	3	1	3	2	1	1	1	2	1
-	3-dehydroquinate dehydratase II EC 4.2.1.10	2	2	2	1	2	1	2	1	1	2	1	2	1	1	1	2	2	2	1	2	2	1	1	1	1	1	2	1	1	1	2	2	2	2	1	1	2	1	2	2	1	1	1	1	1
-	Shikimate 5-dehydrogenase I alpha EC 1.1.1.25	1	1	1	1	1	1	1	1	1	2	1	2	1	1	1	2	3	3	1	1	3	1	1	1	1	1	1	1	1	1	2	1	2	2	1	1	2	1	3	2	1	1	1	1	1
-	Shikimate kinase I EC 2.7.1.71	1	1	1	0	1	1	1	1	1	1	1	1	1	1	1	1	1	1	1	1	1	1	1	1	1	1	1	1	1	1	1	1	1	1	1	1	1	1	1	1	1	1	1	1	1
-	5-Enolpyruvylshikimate-3-phosphate synthase EC 2.5.1.19	1	1	1	1	1	1	1	1	1	1	1	1	1	1	1	1	1	1	1	1	1	1	1	1	1	1	1	2	1	1	1	1	1	1	1	1	1	1	1	1	1	1	1	1	1
-	Chorismate mutase I EC 5.4.99.5	1	1	1	1	1	1	1	2	1	1	1	1	1	1	1	1	1	1	1	1	1	1	1	1	1	1	1	1	1	1	1	1	1	1	1	1	1	1	1	1	1	1	1	1	1
-	Isochorismate pyruvate-lyase EC 4.-.-.-	0	0	0	0	0	0	0	0	0	0	0	0	0	0	0	0	0	0	0	0	0	0	0	0	0	0	0	0	0	0	0	0	0	0	0	0	1	0	0	0	0	0	0	0	0
-	Isochorismatase EC 3.3.2.1	1	1	0	0	1	1	2	0	2	2	0	1	0	1	1	0	1	0	2	0	1	2	1	2	0	1	1	1	1	1	0	0	1	0	2	1	1	1	0	1	1	3	1	0	0
-	Isochorismatase EC 3.3.2.1 of siderophore biosynthesis	0	0	0	0	0	1	0	0	0	0	0	0	0	0	1	1	0	0	0	0	0	0	1	0	0	0	2	0	0	0	0	1	1	0	0	0	0	1	0	0	0	0	0	1	0
adg	Arogenate dehydrogenase EC 1.3.1.43	1	1	1	1	1	1	1	1	1	1	1	1	1	1	1	1	1	1	1	1	1	1	1	1	1	1	1	1	1	1	1	1	1	1	1	1	1	1	1	1	1	1	1	1	1
CS	Chorismate synthase EC 4.2.3.5	1	1	1	1	1	1	1	1	1	1	1	1	1	1	1	1	1	1	1	1	1	1	1	1	1	1	1	1	1	1	1	1	1	1	1	1	1	1	1	1	1	1	1	1	1
pabAa	Para-aminobenzoate synthase, aminase component EC 2.6.1.85	1	1	1	2	1	1	1	1	1	1	1	1	1	1	1	1	1	1	1	1	1	1	1	1	1	1	1	3	1	1	1	1	1	1	1	1	1	1	1	1	1	1	1	1	1
pabAb	Para-aminobenzoate synthase, amidotransferase component EC 2.6.1.85	2	2	2	3	1	2	1	2	2	1	2	1	2	2	2	2	1	1	2	0	1	2	2	1	2	2	2	4	2	2	1	1	1	1	2	2	2	2	1	2	2	2	2	1	2
pabAc	Aminodeoxychorismate lyase EC 4.1.3.38	1	1	1	1	1	1	1	1	1	2	1	1	1	1	2	1	2	1	1	1	1	1	1	1	1	1	1	2	1	1	1	1	1	1	1	1	1	1	2	1	1	1	1	2	1
papB	4-amino, 4-deoxychorismate mutase EC 5.4.99.-	0	0	0	0	0	0	0	0	0	0	0	0	0	0	0	0	0	0	0	0	0	0	0	0	0	0	0	1	0	0	0	0	0	0	0	0	0	0	0	0	0	0	0	0	0
papC	4-amino, 4-deoxyprephenate dehydrogenase EC 1.3.1.-	0	0	0	0	0	0	0	0	0	0	0	0	0	0	0	0	0	0	0	0	0	0	0	0	0	0	0	1	0	0	0	0	0	0	0	0	0	0	0	0	0	0	0	0	0
pdh	Prephenate dehydratase EC 4.2.1.51	1	1	1	1	1	1	1	1	1	1	1	1	1	1	1	1	1	1	1	1	1	1	1	1	1	1	1	1	1	1	1	1	1	1	1	1	1	1	1	1	1	1	1	4	1
phzE	2-Amino-2-deoxy-isochorismate synthase EC 4.1.3.-	1	1	1	1	1	2	1	1	1	1	1	1	1	1	1	1	1	1	1	1	1	1	2	1	1	1	3	1	1	1	1	2	1	1	1	1	1	2	1	1	1	1	1	2	1
RffA	AHBA synthase	1	1	1	0	1	0	1	0	0	1	0	1	0	0	0	1	1	1	0	2	2	0	0	0	0	0	1	0	0	0	2	1	1	1	0	0	1	0	1	1	0	0	0	0	0
Genes implicated in glycolysis and gluconeogenesis
glk	Polyphosphate glucokinase EC 2.7.1.63	1	1	1	1	0	1	1	1	1	1	1	1	1	1	1	1	1	1	1	1	1	1	1	1	1	1	1	1	1	1	1	1	1	1	1	1	1	1	1	1	1	1	1	1	1
pgi	Glucose-6-phosphate isomerase EC 5.3.1.9	2	2	2	2	2	2	2	2	1	1	1	2	1	2	1	1	2	1	1	2	2	2	2	1	1	1	2	1	2	2	1	2	1	1	2	2	1	1	1	2	2	2	2	2	1
pfk	6-phosphofructokinase EC 2.7.1.11	1	1	1	1	1	1	1	1	1	1	1	1	1	1	1	1	2	2	1	1	1	1	1	1	1	1	1	2	1	1	1	1	2	1	1	1	1	1	1	1	1	1	1	1	1
fbp	Fructose-1,6-bisphosphatase, GlpX type EC 3.1.3.11	1	1	1	1	1	1	1	1	1	1	1	1	1	1	1	1	1	1	1	1	1	1	1	1	1	1	1	1	1	1	1	1	1	1	1	1	1	1	1	1	1	1	1	1	1
fba	Fructose-bisphosphate aldolase EC 4.1.2.13	1	1	1	1	2	1	1	1	1	1	1	1	2	1	1	1	1	1	1	2	1	1	1	1	1	1	1	1	1	1	1	2	1	1	1	1	1	1	1	1	1	1	1	1	1
tpi	Triosephosphate isomerase EC 5.3.1.1	1	1	1	1	1	1	1	1	1	1	1	1	1	1	1	1	1	1	1	2	1	1	1	2	1	1	1	1	1	1	1	2	2	1	1	2	1	1	1	1	1	1	1	1	1
gap	NAD-dependent glyceraldehyde-3-phosphate dehydrogenase EC 1.2.1.12	1	1	1	1	1	1	1	1	1	1	1	1	1	1	1	1	1	1	1	1	1	1	1	1	1	1	1	2	1	1	1	1	1	1	1	1	1	1	1	1	1	1	1	1	1
pgk	Phosphoglycerate kinase EC 2.7.2.3	1	1	1	1	1	1	1	1	1	1	1	1	1	1	1	1	1	1	1	1	1	1	1	1	1	1	1	1	1	1	1	1	1	1	1	1	1	1	1	1	1	1	1	1	1
pgm	Phosphoglycerate mutase EC 5.4.2.1	1	1	1	1	2	2	1	2	2	2	2	2	2	1	2	2	2	2	2	2	2	1	2	2	2	2	1	2	2	2	2	1	2	2	2	2	2	2	2	1	1	1	1	2	2
-	Enolase EC 4.2.1.11	1	1	1	1	1	1	1	1	2	1	2	1	2	1	1	1	1	1	1	1	1	1	1	1	1	2	1	1	1	1	1	1	1	1	1	1	1	2	1	1	1	1	2	1	2
-	Pyruvate kinase EC 2.7.1.40	1	1	1	1	1	1	1	1	1	1	1	1	1	1	1	1	1	1	1	1	1	1	1	1	1	1	1	1	1	1	1	1	1	2	1	1	1	1	1	1	1	1	1	1	1
-	Phosphoenolpyruvate synthase EC 2.7.9.2	3	3	1	1	1	1	1	1	3	1	1	1	3	2	1	1	3	3	1	2	2	1	2	2	1	3	2	2	3	2	2	2	1	2	2	4	3	3	4	3	3	3	2	1	3
-	Putative phosphoenolpyruvate synthase/pyruvate phosphate dikinase	0	0	0	2	0	0	0	0	0	0	0	0	0	0	0	0	0	0	0	0	0	0	0	0	0	0	0	0	0	0	0	0	0	0	0	0	0	0	0	0	0	0	0	0	0
